# Supplementary material for: Crystal structure of bis(3,5-dichloro-2-hydroxybenzyl)(2-methoxyethyl)amine
Source: Acta Crystallogr E Crystallogr Commun. 2023 Aug 4;79(Pt 9):782–5. doi: 10.1107/S2056989023006564 (PMC10483550; doi:10.1107/S2056989023006564)
Supplement: Supplementary file 1 [file e-79-00782-sup1.cif]

##############################################################################
#                                                                            #
# This CIF contains the data in a paper accepted for publication in          #
# Acta Crystallographica Section E. It conforms to the requirements of       #
# Notes for Authors for Acta Crystallographica Section E, and has been       #
# peer reviewed under the auspices of the IUCr Commission on Journals.       #
#                                                                            #
# Full details of the Crystallographic Information File format               #
# are given in the paper "The Crystallographic Information File (CIF):       #
# a New Standard Archive File for Crystallography" by S. R. Hall, F. H.      #
# Allen and I. D. Brown [Acta Cryst. (1991), A47, 655-685].                  #
#                                                                            #
# The current version of the core CIF dictionary is obtainable from          #
# ftp://ftp.iucr.org/pub/cif_core.dic.                                       #
#                                                                            #
# Software is freely available for graphical display of the structure(s)     #
# in this CIF. For information consult the CIF software page                 #
# http://www.iucr.org/resources/cif/software.                                #
#                                                                            #
# This file may be used for bona fide research purposes within the           #
# scientific community so long as proper attribution is given to the journal # 
# article from which it was obtained.                                        #
#                                                                            #
##############################################################################
data_global
_audit_creation_method
;
Olex2 1.3-ac4
(compiled 2020.11.27 svn.r5f609507 for Rigaku Oxford Diffraction, GUI svn.r6214)
;
_journal_date_recd_electronic     2023-05-08
_journal_date_accepted     2023-07-27
_journal_name_full     'Acta Crystallographica, Section E'
_journal_year     2023
_journal_volume     79
_journal_issue      9
_journal_page_first     0
_journal_page_last     0
_journal_paper_category     GO
_journal_paper_doi     10.1107/S2056989023006564
_journal_coeditor_code     ZL5047
_publ_contact_author_name     'Bradley M. Wile'
_publ_contact_author_address
;
The Donald J. Bettinger Department of Chemistry and Biochemistry
The School of Science, Technology, and Mathematics
Ohio Northern University
525 S. Main Street
Ada
OH 45810
USA
;
_publ_contact_author_email     b-wile@onu.edu
_publ_contact_author_fax     ?
_publ_contact_author_phone     ?
_publ_section_title
;
Crystal structure of
bis(3,5-dichloro-2-hydroxybenzyl)(2-methoxyethyl)amine
;
loop_
    _publ_author_name
    _publ_author_footnote
    _publ_author_address
    'Wile, Bradley M.' .
;
The Donald J. Bettinger Department of Chemistry and Biochemistry
The School of Science, Technology, and Mathematics
Ohio Northern University
525 S. Main Street
Ada
OH 45810
USA
;
    'Griffith, Claire L.' .
;
The Donald J. Bettinger Department of Chemistry and Biochemistry
The School of Science, Technology, and Mathematics
Ohio Northern University
525 S. Main Street
Ada
OH 45810
USA
;
    'Johnson, Adam R.' .
;
Harvey Mudd College
Chemistry
301 Platt Blvd.
Claremont
CA 91711
USA
;
_publ_section_synopsis
;
The title compound
4,4',6,6'-tetrachloro-2,2'-{[(2-methoxyethyl)azanediyl]bis(methylene)}diphenol,
C~17~H~17~Cl~4~NO, was prepared <i>via</i> a modified Mannich reaction between
2-methoxyethylamine, 2,4-dichlorophenol, and aqueous formaldehyde. The
resulting amine bis(phenol) provides an interesting comparison to related
species as a result of the electron-withdrawing substituents on the phenol
rings, in combination with similar steric parameters.
;
_chemical_name_systematic
;\
2,4-Dichloro-6-({[(3,5-dichloro-2-hydroxyphenyl)methyl](2-methoxyethyl)\
amino}methyl)phenol
;
_chemical_name_common
;
4,4',6,6'-Tetrachloro-2,2'-{[(2-methoxyethyl)azanediyl]bis(methylene)}diphenol
;
_chemical_formula_moiety     'C17 H17 Cl4 N O3'
_chemical_formula_sum     'C17 H17 Cl4 N O3'
_chemical_formula_iupac     'C17 H17 Cl4 N O3'
_chemical_formula_weight     425.11
_chemical_melting_point     ?
_space_group_crystal_system     triclinic
_space_group_name_H-M_alt     'P -1'
_space_group_name_Hall     '-P 1'
loop_
    _space_group_symop_operation_xyz
    'x, y, z'
    '-x, -y, -z'
_cell_length_a     9.4912(2)
_cell_length_b     10.0464(2)
_cell_length_c     11.1169(3)
_cell_angle_alpha     103.930(2)
_cell_angle_beta     113.048(2)
_cell_angle_gamma     90.543(2)
_cell_volume     940.32(4)
_cell_formula_units_Z     2
_cell_measurement_reflns_used     18216
_cell_measurement_theta_min     2.0850
_cell_measurement_theta_max     29.3500
_cell_measurement_temperature     293(2)
_exptl_crystal_description     block
_exptl_crystal_colour     'light yellow'
_exptl_crystal_size_max     0.562
_exptl_crystal_size_mid     0.357
_exptl_crystal_size_min     0.305
_exptl_crystal_density_diffrn     1.501
_exptl_crystal_density_meas     ?
_exptl_crystal_density_method     ?
_exptl_crystal_F_000     436
loop_
    _exptl_crystal_face_index_h
    _exptl_crystal_face_index_k
    _exptl_crystal_face_index_l
    _exptl_crystal_face_perp_dist
    1 0 1 0.1845
    1 1 -2 0.1661
    1 0 -1 0.1546
    1 2 0 0.2440
    0 1 0 0.2465
    0 -1 0 0.2510
    0 1 -1 0.2089
    -1 1 1 0.1152
    -2 -1 2 0.2081
    1 0 -2 0.1298
    0 0 1 0.0920
    -1 1 -2 0.1538
    1 -2 2 0.1513
    -2 1 0 0.1203
    0 -2 1 0.1893
_exptl_absorpt_coefficient_mu     0.646
_exptl_absorpt_correction_type     analytical
_exptl_absorpt_process_details
;
(CrysAlisPro; Rigaku OD, 2019)
;
_exptl_absorpt_correction_T_min     0.886
_exptl_absorpt_correction_T_max     0.940
_diffrn_ambient_temperature     293(2)
_diffrn_source     ?
_diffrn_radiation_type     MoK\a
_diffrn_radiation_wavelength     0.71073
_diffrn_measurement_device_type     'XtaLAB Mini II'
_diffrn_measurement_device     'two-circle diffractometer'
_diffrn_measurement_method     '\w scans'
_diffrn_detector_area_resol_mean     10.0000
_diffrn_reflns_number     56643
_diffrn_reflns_av_R_equivalents     0.0558
_diffrn_reflns_av_unetI/netI     0.0225
_diffrn_reflns_theta_min     2.103
_diffrn_reflns_theta_max     30.877
_diffrn_reflns_theta_full     25.242
_diffrn_measured_fraction_theta_max     0.965
_diffrn_measured_fraction_theta_full     0.994
_diffrn_reflns_limit_h_min     -13
_diffrn_reflns_limit_h_max     13
_diffrn_reflns_limit_k_min     -14
_diffrn_reflns_limit_k_max     14
_diffrn_reflns_limit_l_min     -15
_diffrn_reflns_limit_l_max     15
_refine_special_details     ?
_reflns_number_total     5724
_reflns_number_gt     4418
_reflns_threshold_expression     'I > 2\s(I)'
_refine_ls_structure_factor_coef     Fsqd
_refine_ls_matrix_type     full
_refine_ls_R_factor_all     0.0494
_refine_ls_R_factor_gt     0.0351
_refine_ls_wR_factor_gt     0.0940
_refine_ls_wR_factor_ref     0.0996
_refine_ls_goodness_of_fit_ref     1.054
_refine_ls_restrained_S_all     1.053
_refine_ls_number_reflns     5724
_refine_ls_number_parameters     274
_refine_ls_number_restraints     71
_refine_ls_hydrogen_treatment     mixed
_refine_ls_weighting_scheme     calc
_refine_ls_weighting_details
              'w=1/[\s^2^(Fo^2^)+(0.0501P)^2^+0.1137P] where P=(Fo^2^+2Fc^2^)/3'
_atom_sites_solution_hydrogens     mixed
_atom_sites_solution_primary     dual
_atom_sites_solution_secondary     ?
_refine_ls_shift/su_max     0.001
_refine_ls_shift/su_mean     0.000
_refine_diff_density_max     0.335
_refine_diff_density_min     -0.254
_refine_ls_extinction_method     none
_refine_ls_extinction_coef     .
loop_
    _atom_type_symbol
    _atom_type_description
    _atom_type_scat_dispersion_real
    _atom_type_scat_dispersion_imag
    _atom_type_scat_source
    'C' 'C' 0.0033 0.0016
                         'International Tables Vol C Tables 4.2.6.8 and 6.1.1.4'
    'H' 'H' 0.0000 0.0000
                         'International Tables Vol C Tables 4.2.6.8 and 6.1.1.4'
    'Cl' 'Cl' 0.1484 0.1585
                         'International Tables Vol C Tables 4.2.6.8 and 6.1.1.4'
    'N' 'N' 0.0061 0.0033
                         'International Tables Vol C Tables 4.2.6.8 and 6.1.1.4'
    'O' 'O' 0.0106 0.0060
                         'International Tables Vol C Tables 4.2.6.8 and 6.1.1.4'
_computing_data_collection
;
CrysAlisPro 1.171.40.55a (Rigaku OD, 2019)
;
_computing_cell_refinement
;
CrysAlisPro 1.171.40.55a (Rigaku OD, 2019)
;
_computing_data_reduction
;
CrysAlisPro 1.171.40.55a (Rigaku OD, 2019)
;
_computing_structure_solution
;
<i>SHELXT</i>  (Sheldrick, 2015a)
;
_computing_structure_refinement
;
<i>SHELXL2016/6</i> (Sheldrick, 2015b)
;
_computing_molecular_graphics
;
Olex2 1.3-ac4 (Dolomanov <i>et al.</i>,  2009)
;
_computing_publication_material
;
Olex2 1.3-ac4 (Dolomanov <i>et al.</i>,  2009),
PLATON (Spek, 2020)
;
loop_
    _atom_site_type_symbol
    _atom_site_label
    _atom_site_fract_x
    _atom_site_fract_y
    _atom_site_fract_z
    _atom_site_U_iso_or_equiv
    _atom_site_adp_type
    _atom_site_calc_flag
    _atom_site_occupancy
    _atom_site_disorder_assembly
    _atom_site_disorder_group
    Cl Cl1 1.01005(4) 1.16885(4) 0.82889(4) 0.05322(11) Uani d 1 . .
    Cl Cl3 1.22323(4) 0.61557(4) 0.38567(4) 0.05383(11) Uani d 1 . .
    Cl Cl4 0.84093(5) 0.14540(4) 0.20134(5) 0.06363(13) Uani d 1 . .
    O O1 0.82934(14) 1.03365(11) 0.52755(11) 0.0510(3) Uani d 1 . .
    H H1 0.900(2) 1.097(2) 0.568(2) 0.069(6) Uiso d 1 . .
    O O2 0.96180(11) 0.74608(9) 0.42712(10) 0.0400(2) Uani d 1 . .
    H H2 0.872(2) 0.774(2) 0.414(2) 0.074(6) Uiso d 1 . .
    N N1 0.66091(12) 0.74842(10) 0.34291(10) 0.0318(2) Uani d 1 . .
    C C1 0.57399(14) 0.84027(13) 0.40526(13) 0.0367(3) Uani d 1 . .
    H H1A 0.474597 0.791182 0.382398 0.044 Uiso calc 1 . .
    H H1B 0.555600 0.919147 0.367423 0.044 Uiso calc 1 . .
    C C2 0.65628(14) 0.89107(12) 0.55747(13) 0.0341(2) Uani d 1 . .
    C C3 0.78319(14) 0.99260(12) 0.61437(13) 0.0354(3) Uani d 1 . .
    C C4 0.85263(14) 1.04400(13) 0.75464(14) 0.0376(3) Uani d 1 . .
    C C5 0.80028(16) 0.99664(15) 0.83826(14) 0.0435(3) Uani d 1 . .
    H H5 0.848114 1.031911 0.931918 0.052 Uiso calc 1 . .
    C C6 0.67633(16) 0.89655(16) 0.78049(15) 0.0466(3) Uani d 1 . .
    C C7 0.60415(15) 0.84369(14) 0.64163(14) 0.0418(3) Uani d 1 . .
    H H7 0.520189 0.775990 0.604414 0.050 Uiso calc 1 . .
    C C8 0.66952(14) 0.61504(12) 0.37752(13) 0.0320(2) Uani d 1 . .
    H H8A 0.569909 0.559766 0.327692 0.038 Uiso calc 1 . .
    H H8B 0.694307 0.631215 0.473573 0.038 Uiso calc 1 . .
    C C9 0.79009(13) 0.53710(12) 0.34387(11) 0.0300(2) Uani d 1 . .
    C C10 0.93273(14) 0.60756(12) 0.37335(12) 0.0314(2) Uani d 1 . .
    C C11 1.04486(14) 0.53163(14) 0.34808(13) 0.0358(3) Uani d 1 . .
    C C12 1.01851(15) 0.38994(14) 0.29476(13) 0.0405(3) Uani d 1 . .
    H H12 1.094355 0.340736 0.277973 0.049 Uiso calc 1 . .
    C C13 0.87734(16) 0.32319(13) 0.26702(13) 0.0394(3) Uani d 1 . .
    C C14 0.76347(14) 0.39528(12) 0.29014(12) 0.0348(3) Uani d 1 . .
    H H14 0.668492 0.348467 0.269575 0.042 Uiso calc 1 . .
    C C15 0.60508(17) 0.73494(15) 0.19605(13) 0.0430(3) Uani d 1 . .
    H H15A 0.659421 0.666455 0.159482 0.052 Uiso calc 0.867(3) A 1
    H H15B 0.633807 0.822342 0.184310 0.052 Uiso calc 0.867(3) A 1
    H H15C 0.690386 0.713498 0.170147 0.052 Uiso calc 0.133(3) A 2
    H H15D 0.579251 0.824618 0.181553 0.052 Uiso calc 0.133(3) A 2
    Cl Cl2A 0.5985(10) 0.8517(9) 0.8845(5) 0.0813(12) Uani d 0.49(3) B 1
    O O3 0.38914(17) 0.56244(17) 0.11430(15) 0.0620(5) Uani d 0.867(3) A 1
    C C16 0.4335(2) 0.6951(2) 0.11144(19) 0.0510(5) Uani d 0.867(3) A 1
    H H16A 0.376368 0.761397 0.146831 0.061 Uiso calc 0.867(3) A 1
    H H16B 0.409768 0.696484 0.018604 0.061 Uiso calc 0.867(3) A 1
    C C17 0.2289(4) 0.5234(5) 0.0411(4) 0.0727(10) Uani d 0.867(3) A 1
    H H17A 0.203010 0.508710 -0.054032 0.109 Uiso calc 0.867(3) A 1
    H H17B 0.174109 0.595322 0.070034 0.109 Uiso calc 0.867(3) A 1
    H H17C 0.200589 0.439687 0.057594 0.109 Uiso calc 0.867(3) A 1
    Cl Cl2B 0.6178(8) 0.8240(12) 0.8838(5) 0.0852(13) Uani d 0.51(3) B 2
    O O3A 0.3455(10) 0.6544(11) 0.1361(8) 0.058(2) Uani d 0.133(3) A 2
    C C16A 0.4692(13) 0.6306(17) 0.1002(12) 0.055(3) Uani d 0.133(3) A 2
    H H16C 0.441195 0.637306 0.008277 0.066 Uiso calc 0.133(3) A 2
    H H16D 0.496146 0.538240 0.103566 0.066 Uiso calc 0.133(3) A 2
    C C17A 0.215(3) 0.552(3) 0.065(3) 0.090(7) Uani d 0.133(3) A 2
    H H17D 0.159714 0.561535 -0.024522 0.135 Uiso calc 0.133(3) A 2
    H H17E 0.148807 0.563079 0.112909 0.135 Uiso calc 0.133(3) A 2
    H H17F 0.249224 0.461729 0.060152 0.135 Uiso calc 0.133(3) A 2
loop_
    _atom_site_aniso_label
    _atom_site_aniso_U_11
    _atom_site_aniso_U_22
    _atom_site_aniso_U_33
    _atom_site_aniso_U_12
    _atom_site_aniso_U_13
    _atom_site_aniso_U_23
    Cl1 0.0519(2) 0.03981(18) 0.0515(2) -0.01450(15) 0.01056(17) 0.00156(15)
    Cl3 0.03336(16) 0.0688(3) 0.0631(2) 0.00036(16) 0.02120(16) 0.02153(19)
    Cl4 0.0699(3) 0.03300(18) 0.0738(3) 0.00873(17) 0.0259(2) -0.00547(17)
    O1 0.0605(7) 0.0419(5) 0.0461(6) -0.0170(5) 0.0224(5) 0.0031(5)
    O2 0.0371(5) 0.0301(4) 0.0494(5) -0.0045(4) 0.0169(4) 0.0057(4)
    N1 0.0347(5) 0.0278(5) 0.0325(5) 0.0036(4) 0.0138(4) 0.0067(4)
    C1 0.0330(6) 0.0336(6) 0.0383(6) 0.0054(5) 0.0122(5) 0.0042(5)
    C2 0.0310(6) 0.0287(5) 0.0387(6) 0.0051(5) 0.0139(5) 0.0023(5)
    C3 0.0373(6) 0.0274(5) 0.0401(6) 0.0030(5) 0.0170(5) 0.0044(5)
    C4 0.0344(6) 0.0285(6) 0.0425(7) 0.0001(5) 0.0125(5) 0.0017(5)
    C5 0.0391(7) 0.0475(8) 0.0369(7) 0.0012(6) 0.0129(6) 0.0034(6)
    C6 0.0402(7) 0.0570(9) 0.0432(7) -0.0030(6) 0.0194(6) 0.0103(6)
    C7 0.0334(6) 0.0435(7) 0.0441(7) -0.0033(5) 0.0156(6) 0.0044(6)
    C8 0.0326(5) 0.0292(5) 0.0344(6) 0.0015(4) 0.0145(5) 0.0071(5)
    C9 0.0309(5) 0.0290(5) 0.0282(5) 0.0015(4) 0.0110(4) 0.0060(4)
    C10 0.0314(5) 0.0315(6) 0.0280(5) -0.0004(4) 0.0094(4) 0.0068(4)
    C11 0.0293(5) 0.0450(7) 0.0330(6) 0.0029(5) 0.0121(5) 0.0111(5)
    C12 0.0378(6) 0.0477(7) 0.0341(6) 0.0128(6) 0.0143(5) 0.0079(5)
    C13 0.0448(7) 0.0308(6) 0.0354(6) 0.0065(5) 0.0119(5) 0.0035(5)
    C14 0.0346(6) 0.0305(6) 0.0337(6) -0.0008(5) 0.0110(5) 0.0039(5)
    C15 0.0507(8) 0.0445(7) 0.0360(7) 0.0067(6) 0.0182(6) 0.0135(6)
    Cl2A 0.080(2) 0.106(2) 0.0540(16) -0.0391(15) 0.0384(17) -0.0025(18)
    O3 0.0505(8) 0.0610(10) 0.0552(8) -0.0033(7) 0.0030(6) 0.0130(7)
    C16 0.0561(12) 0.0518(11) 0.0344(8) 0.0134(9) 0.0077(8) 0.0103(8)
    C17 0.0510(13) 0.098(3) 0.0480(18) -0.0115(16) 0.0108(11) -0.0010(15)
    Cl2B 0.0609(12) 0.139(3) 0.0544(16) -0.0285(17) 0.0132(13) 0.042(2)
    O3A 0.053(4) 0.069(5) 0.038(3) -0.004(4) 0.014(3) -0.001(3)
    C16A 0.054(5) 0.068(5) 0.038(4) 0.010(5) 0.016(4) 0.007(4)
    C17A 0.065(9) 0.102(10) 0.051(10) 0.007(9) -0.011(8) -0.013(8)
_geom_special_details
;
 All esds (except the esd in the dihedral angle between two l.s. planes)
 are estimated using the full covariance matrix.  The cell esds are taken
 into account individually in the estimation of esds in distances, angles
 and torsion angles; correlations between esds in cell parameters are only
 used when they are defined by crystal symmetry.  An approximate (isotropic)
 treatment of cell esds is used for estimating esds involving l.s. planes.
;
loop_
    _geom_bond_atom_site_label_1
    _geom_bond_atom_site_label_2
    _geom_bond_site_symmetry_2
    _geom_bond_distance
    _geom_bond_publ_flag
    Cl1 C4 . 1.7284(13) ?
    Cl3 C11 . 1.7324(13) ?
    Cl4 C13 . 1.7337(13) ?
    O1 H1 . 0.82(2) ?
    O1 C3 . 1.3465(16) ?
    O2 H2 . 0.87(2) ?
    O2 C10 . 1.3540(14) ?
    N1 C1 . 1.4720(15) ?
    N1 C8 . 1.4752(15) ?
    N1 C15 . 1.4763(16) ?
    C1 H1A . 0.9700 ?
    C1 H1B . 0.9700 ?
    C1 C2 . 1.5085(17) ?
    C2 C3 . 1.4002(17) ?
    C2 C7 . 1.3854(19) ?
    C3 C4 . 1.3906(18) ?
    C4 C5 . 1.381(2) ?
    C5 H5 . 0.9300 ?
    C5 C6 . 1.372(2) ?
    C6 C7 . 1.380(2) ?
    C6 Cl2A . 1.732(7) ?
    C6 Cl2B . 1.748(6) ?
    C7 H7 . 0.9300 ?
    C8 H8A . 0.9700 ?
    C8 H8B . 0.9700 ?
    C8 C9 . 1.5079(16) ?
    C9 C10 . 1.4015(16) ?
    C9 C14 . 1.3841(16) ?
    C10 C11 . 1.3927(17) ?
    C11 C12 . 1.3825(19) ?
    C12 H12 . 0.9300 ?
    C12 C13 . 1.378(2) ?
    C13 C14 . 1.3789(18) ?
    C14 H14 . 0.9300 ?
    C15 H15A . 0.9700 ?
    C15 H15B . 0.9700 ?
    C15 H15C . 0.9700 ?
    C15 H15D . 0.9700 ?
    C15 C16 . 1.518(2) ?
    C15 C16A . 1.502(12) ?
    O3 C16 . 1.405(3) ?
    O3 C17 . 1.413(4) ?
    C16 H16A . 0.9700 ?
    C16 H16B . 0.9700 ?
    C17 H17A . 0.9600 ?
    C17 H17B . 0.9600 ?
    C17 H17C . 0.9600 ?
    O3A C16A . 1.386(13) ?
    O3A C17A . 1.427(16) ?
    C16A H16C . 0.9700 ?
    C16A H16D . 0.9700 ?
    C17A H17D . 0.9600 ?
    C17A H17E . 0.9600 ?
    C17A H17F . 0.9600 ?
loop_
    _geom_angle_atom_site_label_1
    _geom_angle_atom_site_label_2
    _geom_angle_atom_site_label_3
    _geom_angle_site_symmetry_1
    _geom_angle_site_symmetry_3
    _geom_angle
    _geom_angle_publ_flag
    C3 O1 H1 . . 111.2(14) ?
    C10 O2 H2 . . 105.1(13) ?
    C1 N1 C8 . . 111.85(10) ?
    C1 N1 C15 . . 112.00(10) ?
    C8 N1 C15 . . 113.80(10) ?
    N1 C1 H1A . . 109.0 ?
    N1 C1 H1B . . 109.0 ?
    N1 C1 C2 . . 113.07(10) ?
    H1A C1 H1B . . 107.8 ?
    C2 C1 H1A . . 109.0 ?
    C2 C1 H1B . . 109.0 ?
    C3 C2 C1 . . 119.30(12) ?
    C7 C2 C1 . . 121.13(11) ?
    C7 C2 C3 . . 119.50(12) ?
    O1 C3 C2 . . 116.78(12) ?
    O1 C3 C4 . . 124.53(12) ?
    C4 C3 C2 . . 118.69(12) ?
    C3 C4 Cl1 . . 120.12(10) ?
    C5 C4 Cl1 . . 118.21(10) ?
    C5 C4 C3 . . 121.67(12) ?
    C4 C5 H5 . . 120.6 ?
    C6 C5 C4 . . 118.72(13) ?
    C6 C5 H5 . . 120.6 ?
    C5 C6 C7 . . 121.17(13) ?
    C5 C6 Cl2A . . 118.2(2) ?
    C5 C6 Cl2B . . 119.8(2) ?
    C7 C6 Cl2A . . 120.2(2) ?
    C7 C6 Cl2B . . 118.9(3) ?
    C2 C7 H7 . . 119.9 ?
    C6 C7 C2 . . 120.26(13) ?
    C6 C7 H7 . . 119.9 ?
    N1 C8 H8A . . 109.4 ?
    N1 C8 H8B . . 109.4 ?
    N1 C8 C9 . . 111.23(10) ?
    H8A C8 H8B . . 108.0 ?
    C9 C8 H8A . . 109.4 ?
    C9 C8 H8B . . 109.4 ?
    C10 C9 C8 . . 119.85(10) ?
    C14 C9 C8 . . 120.31(10) ?
    C14 C9 C10 . . 119.77(11) ?
    O2 C10 C9 . . 120.78(11) ?
    O2 C10 C11 . . 120.70(11) ?
    C11 C10 C9 . . 118.52(11) ?
    C10 C11 Cl3 . . 119.57(10) ?
    C12 C11 Cl3 . . 118.68(10) ?
    C12 C11 C10 . . 121.74(11) ?
    C11 C12 H12 . . 120.7 ?
    C13 C12 C11 . . 118.54(12) ?
    C13 C12 H12 . . 120.7 ?
    C12 C13 Cl4 . . 119.75(10) ?
    C12 C13 C14 . . 121.22(12) ?
    C14 C13 Cl4 . . 119.03(11) ?
    C9 C14 H14 . . 119.9 ?
    C13 C14 C9 . . 120.21(12) ?
    C13 C14 H14 . . 119.9 ?
    N1 C15 H15A . . 108.0 ?
    N1 C15 H15B . . 108.0 ?
    N1 C15 H15C . . 107.6 ?
    N1 C15 H15D . . 107.6 ?
    N1 C15 C16 . . 117.22(13) ?
    N1 C15 C16A . . 118.7(6) ?
    H15A C15 H15B . . 107.2 ?
    H15C C15 H15D . . 107.1 ?
    C16 C15 H15A . . 108.0 ?
    C16 C15 H15B . . 108.0 ?
    C16A C15 H15C . . 107.6 ?
    C16A C15 H15D . . 107.6 ?
    C16 O3 C17 . . 112.0(3) ?
    C15 C16 H16A . . 109.6 ?
    C15 C16 H16B . . 109.6 ?
    O3 C16 C15 . . 110.13(15) ?
    O3 C16 H16A . . 109.6 ?
    O3 C16 H16B . . 109.6 ?
    H16A C16 H16B . . 108.1 ?
    O3 C17 H17A . . 109.5 ?
    O3 C17 H17B . . 109.5 ?
    O3 C17 H17C . . 109.5 ?
    H17A C17 H17B . . 109.5 ?
    H17A C17 H17C . . 109.5 ?
    H17B C17 H17C . . 109.5 ?
    C16A O3A C17A . . 115.8(15) ?
    C15 C16A H16C . . 109.7 ?
    C15 C16A H16D . . 109.7 ?
    O3A C16A C15 . . 109.7(10) ?
    O3A C16A H16C . . 109.7 ?
    O3A C16A H16D . . 109.7 ?
    H16C C16A H16D . . 108.2 ?
    O3A C17A H17D . . 109.5 ?
    O3A C17A H17E . . 109.5 ?
    O3A C17A H17F . . 109.5 ?
    H17D C17A H17E . . 109.5 ?
    H17D C17A H17F . . 109.5 ?
    H17E C17A H17F . . 109.5 ?
loop_
    _geom_hbond_atom_site_label_D
    _geom_hbond_atom_site_label_H
    _geom_hbond_atom_site_label_A
    _geom_hbond_site_symmetry_A
    _geom_hbond_distance_DH
    _geom_hbond_distance_HA
    _geom_hbond_distance_DA
    _geom_hbond_angle_DHA
    O1 H1 Cl1 . 0.82(2) 2.58(2) 3.0455(12) 117.4(17)
    O2 H2 N1 . 0.87(2) 1.83(2) 2.6365(16) 153(2)
    O1 H1 O2 2_776 0.82(2) 2.01(2) 2.7709(14) 152.5(19)
_shelx_space_group_comment
;
The symmetry employed for this shelxl refinement is uniquely defined
by the following loop, which should always be used as a source of
symmetry information in preference to the above space-group names.
They are only intended as comments.
;
_shelx_estimated_absorpt_T_min     ?
_shelx_estimated_absorpt_T_max     ?
_shelx_hkl_file
;
   0   0  -1  258.36    2.54
   0   0   1  287.97    2.56
   0   0   1  228.73    2.30
   0   0   1  204.69    2.21
   0   0   1  202.42    2.16
   0   0  -1  216.41    2.38
   0   0   1  444.44    3.04
   0   0   1  333.60    2.69
   0   0   2 1442.00   49.86
   0   0  -2 1470.69   50.02
   0   0   2 1426.64   49.69
   0   0  -2 1489.87   49.74
   0   0  -2 1445.51   49.76
   0   0   2 1470.31   49.78
   0   0  -2 1400.72   49.65
   0   0   2 1482.26   49.93
   0   0   2 1555.74   49.99
   0   0  -2 1432.65   50.00
   0   0   2 1422.61   49.66
   0   0   2 1507.30   49.95
   0   0   2 1434.54   49.89
   0   0   2 1479.17   49.95
   0   0  -2 1530.02   50.08
   0   0  -2 1503.93   49.91
   0   0   2 1428.92   49.90
   0   0   2 1407.71   49.62
   0   0  -2 1503.58   49.66
   0   0   2 1395.63   49.58
   0   0   2 1454.25   49.91
   0   0  -2 1479.93   49.98
   0   0  -2 1422.68   49.58
   0   0  -3  157.73    6.82
   0   0   3  159.76    6.75
   0   0  -3  113.01    6.70
   0   0  -3  162.83    6.82
   0   0   3  164.53    6.87
   0   0  -3  163.40    7.21
   0   0   3  156.71    6.93
   0   0  -3  161.98    7.05
   0   0   3  150.56    6.70
   0   0  -3  157.08    6.47
   0   0   3  166.96    7.09
   0   0  -3  161.62    7.17
   0   0   3  168.44    7.08
   0   0   3  129.13    6.46
   0   0  -3  159.25    6.70
   0   0  -3  114.88    6.76
   0   0   3  161.01    7.04
   0   0  -3  153.08    7.17
   0   0   3  155.78    7.00
   0   0   3  159.95    7.04
   0   0  -3  162.58    7.01
   0   0  -3  153.56    6.99
   0   0   3  150.18    6.99
   0   0  -3  167.63    6.72
   0   0  -3  153.10    6.59
   0   0   3  154.02    6.97
   0   0  -3  158.14    7.10
   0   0   3  150.45    6.64
   0   0   3  156.98    6.61
   0   0   4 2543.23   95.43
   0   0   4 2342.83   95.22
   0   0  -4 2487.17   95.33
   0   0  -4 2407.89   95.91
   0   0  -4 2542.70   95.37
   0   0   4 2505.98   95.57
   0   0  -4 2375.85   95.42
   0   0  -4 2436.08   94.88
   0   0  -4 2552.38   95.91
   0   0  -4 2397.53   95.16
   0   0  -4 2287.97   95.58
   0   0   4 2574.00   95.73
   0   0   4 2417.20   95.19
   0   0   4 2592.15   95.74
   0   0   4 2532.93   95.77
   0   0  -4 2555.72   95.94
   0   0  -4 2483.90   95.59
   0   0  -4 2436.39   95.57
   0   0   4 2474.45   95.62
   0   0   4 2334.52   94.75
   0   0  -4 2240.43   94.73
   0   0  -4 2175.81   95.40
   0   0   4 2385.27   95.52
   0   0  -4 2425.64   95.04
   0   0  -4 2517.46   95.20
   0   0   4 2329.68   95.09
   0   0   4 2340.70   95.66
   0   0   4 2365.76   95.05
   0   0  -4 2527.79   95.82
   0   0   5  474.03   17.19
   0   0  -5  446.26   17.16
   0   0   5  430.97   16.84
   0   0  -5  444.23   17.73
   0   0  -5  457.47   17.01
   0   0  -5  458.90   17.09
   0   0   5  452.10   17.32
   0   0  -5  487.19   16.42
   0   0   5  435.62   16.82
   0   0  -5  458.88   16.82
   0   0  -5  457.85   17.78
   0   0   5  459.68   17.56
   0   0   5  471.62   17.56
   0   0   5  427.96   16.20
   0   0   5  464.89   17.60
   0   0   5  464.42   17.44
   0   0  -5  449.96   17.77
   0   0  -5  443.18   16.62
   0   0  -5  472.71   17.73
   0   0   5  462.51   17.47
   0   0   5  433.98   16.69
   0   0   5  438.02   16.65
   0   0  -5  469.30   16.87
   0   0   6   13.93    1.63
   0   0   6   11.88    1.42
   0   0  -6   13.42    1.51
   0   0  -6   10.03    1.74
   0   0   6   11.23    1.69
   0   0  -6   11.35    1.77
   0   0   6    9.72    1.15
   0   0   6   12.28    1.65
   0   0   6   13.71    1.70
   0   0  -6   13.32    1.91
   0   0   6    8.91    1.42
   0   0  -6   12.27    1.83
   0   0  -6   10.42    1.25
   0   0   6   13.44    1.66
   0   0   6   10.88    1.05
   0   0   7   27.06    2.19
   0   0  -7   26.24    2.81
   0   0   7   23.19    2.28
   0   0  -7   18.14    2.52
   0   0   7   26.60    2.59
   0   0   7   23.23    1.88
   0   0   7   26.15    2.51
   0   0   7   25.46    2.48
   0   0  -7   26.43    2.93
   0   0   7   28.19    2.64
   0   0  -7   23.31    2.71
   0   0   7   27.13    2.59
   0   0  -8   35.19    3.57
   0   0   8   33.97    3.06
   0   0   8   39.04    2.93
   0   0   8   40.76    3.39
   0   0  -8   40.30    3.74
   0   0  -8   37.87    3.77
   0   0   8   35.24    3.14
   0   0   8   34.42    3.19
   0   0   8   32.21    3.22
   0   0  -8   39.49    3.57
   0   0  -8   37.64    3.60
   0   0   8   38.82    3.30
   0   0  -9    2.57    2.06
   0   0   9    4.66    1.59
   0   0  -9    7.98    2.19
   0   0   9    6.30    1.96
   0   0   9    6.87    1.91
   0   0   9    4.26    1.70
   0   0  -9    5.30    2.09
   0   0   9    3.64    1.64
   0   0  -9    7.04    2.17
   0   0   9    6.03    1.87
   0   0  -9    3.07    1.95
   0   0 -10    9.27    2.63
   0   0  10   10.02    1.97
   0   0  10    7.55    1.95
   0   0 -10    5.51    2.30
   0   0  10   10.83    2.37
   0   0 -10    8.04    2.48
   0   0  10    6.12    1.93
   0   0  10    6.04    1.94
   0   0 -10    8.10    2.32
   0   0 -10   13.18    2.72
   0   0 -11   26.74    3.87
   0   0  11   27.93    3.19
   0   0 -11   31.05    4.04
   0   0  11   26.48    3.43
   0   0 -11   27.02    3.82
   0   0  11   30.89    3.52
   0   0  11   26.32    3.25
   0   0 -11   28.68    3.92
   0   0  11   33.34    3.51
   0   0 -11   25.58    3.74
   0   0  12   16.34    2.70
   0   0 -12   12.80    3.26
   0   0 -12   13.48    3.19
   0   0  12   12.12    2.64
   0   0  12   13.95    2.83
   0   0  12   15.57    2.68
   0   0 -12   16.00    3.61
   0   0 -12   11.67    3.10
   0   0  12   22.75    3.13
   0   0 -12   20.22    3.54
   0   0 -13    2.69    2.74
   0   0 -13   11.48    3.17
   0   0  13    6.69    2.44
   0   0 -13    7.86    3.05
   0   0  13    9.96    2.70
   0   0  13    8.47    2.62
   0   0 -13    5.44    2.96
   0   0  13   10.55    2.54
   0   0 -13    8.49    2.85
   0   0 -14    6.96    3.11
   0   0  14    3.00    2.23
   0   0  14    2.81    2.23
   0   0 -14    5.02    3.14
   0   0 -14    5.37    2.64
   0   1 -14    4.40    2.76
   0  -1  14    4.33    2.18
   0   1 -14    4.72    2.89
   0  -1  14    4.61    2.36
   0  -1  14    1.25    1.86
   0   1 -14   -2.37    2.97
   0   1 -14   -0.41    3.04
   0  -1  14    6.09    2.38
   0  -1  14    4.07    2.20
   0   1 -14    0.40    2.48
   0   1 -14    3.39    3.21
   0  -1  13    7.66    2.24
   0   1 -13    5.99    2.85
   0   1 -13    0.37    2.32
   0  -1  13    7.11    2.52
   0  -1  13    6.32    2.23
   0  -1  13    4.12    2.24
   0   1 -13    3.84    2.67
   0  -1  13    1.18    1.91
   0   1 -13    6.66    2.75
   0   1 -13    4.44    2.79
   0   1 -12    6.51    2.73
   0  -1  12   12.54    2.50
   0   1 -12   13.23    3.17
   0  -1  12   24.58    3.30
   0   1 -12   12.02    3.10
   0  -1  12   14.42    2.67
   0  -1  12   16.11    2.88
   0  -1  12   15.02    2.76
   0   1 -12   16.49    3.21
   0   1 -12   11.86    3.13
   0   1 -11    9.67    2.64
   0  -1  11    9.93    2.08
   0   1 -11    7.42    2.35
   0  -1  11    5.72    2.03
   0  -1  11    9.23    2.32
   0  -1  11    6.33    2.10
   0   1 -11    6.39    2.62
   0  -1  11    9.19    2.30
   0   1 -11    9.82    2.73
   0   1 -11    8.49    2.65
   0  -1  10   25.86    2.68
   0  -1  10   33.77    3.13
   0   1 -10   27.32    3.57
   0   1 -10   19.60    3.12
   0  -1  10   22.42    2.88
   0   1 -10   29.02    3.59
   0  -1  10   24.36    2.94
   0  -1  10   27.97    3.10
   0   1 -10   23.16    3.36
   0  -1  10   24.68    2.97
   0   1 -10   28.71    3.57
   0   1  -9    6.18    2.14
   0  -1   9    7.30    1.78
   0  -1   9    8.73    1.78
   0   1  -9    8.76    2.20
   0  -1   9    8.92    1.85
   0  -1   9    6.65    1.76
   0   1  -9    6.08    2.11
   0  -1   9    6.81    1.83
   0  -1   9    6.76    1.71
   0   1  -9    8.43    2.14
   0   1  -9    8.13    2.27
   0  -1   8  140.66    7.48
   0   1  -8  130.24    7.86
   0  -1   8  145.28    7.38
   0   1  -8  132.95    7.91
   0  -1   8  135.45    7.64
   0  -1   8  131.69    6.89
   0   1  -8  137.84    8.06
   0  -1   8  150.06    7.72
   0  -1   8  143.14    7.66
   0   1  -8  137.13    7.91
   0   1  -8  124.61    7.65
   0  -1   8  138.44    7.54
   0   1  -7    3.69    1.54
   0  -1   7    5.15    1.32
   0  -1   7    2.06    1.10
   0   1  -7    3.07    1.41
   0  -1   7    2.37    0.93
   0  -1   7    2.48    1.25
   0   1  -7    2.47    1.46
   0  -1   7    3.17    1.25
   0  -1   7    2.28    1.21
   0  -1   7    3.51    0.89
   0   1  -7    2.49    1.38
   0   1  -7    4.17    1.52
   0  -1   7    3.59    1.31
   0   1  -6  171.11    8.98
   0  -1   6  181.29    8.69
   0   1  -6  170.42    8.18
   0  -1   6  184.66    8.58
   0   1  -6  162.70    8.82
   0  -1   6  172.96    8.75
   0   1  -6  181.60    8.22
   0  -1   6  177.94    8.28
   0  -1   6  174.62    8.70
   0  -1   6  187.42    8.73
   0  -1   6  180.28    8.73
   0   1  -6  171.71    8.99
   0  -1   6  176.05    8.70
   0   1  -6  183.06    8.94
   0  -1   6  177.93    8.11
   0   1  -6  173.50    8.91
   0   1  -5  928.69   38.46
   0  -1   5  938.37   38.77
   0   1  -5  703.92   38.28
   0  -1   5  969.49   38.69
   0   1  -5  924.64   39.00
   0   1  -5  914.14   38.29
   0  -1   5  880.07   38.14
   0  -1   5  964.13   38.84
   0   1  -5  942.62   38.36
   0   1  -5  937.36   38.99
   0   1  -5 1004.29   38.72
   0   1  -5  945.95   38.63
   0  -1   5  922.00   38.42
   0  -1   5  940.38   38.78
   0   1  -5  892.32   37.88
   0  -1   5  977.28   38.78
   0  -1   5  926.62   38.75
   0  -1   5  893.70   37.89
   0   1  -5  972.39   38.62
   0   1  -5  955.88   38.61
   0  -1   5  880.37   38.58
   0  -1   5  948.25   38.74
   0   1  -5  911.14   38.07
   0  -1   5  931.67   38.26
   0  -1   5  892.89   37.98
   0   1  -5  954.19   38.94
   0   1  -5  928.58   38.90
   0   1  -5  925.16   38.56
   0   1  -5  912.54   38.19
   0  -1   4 1249.60   49.19
   0  -1   4 1275.09   49.16
   0   1  -4 1189.44   48.80
   0   1  -4 1207.69   48.97
   0   1  -4 1212.85   49.36
   0  -1   4 1139.48   48.37
   0   1  -4 1222.62   49.05
   0   1  -4 1144.42   48.38
   0  -1   4 1166.72   48.70
   0  -1   4 1174.68   49.16
   0   1  -4 1164.56   49.06
   0  -1   4 1192.85   48.93
   0   1  -4 1216.78   49.31
   0   1  -4 1189.37   48.91
   0   1  -4 1210.62   49.11
   0  -1   4 1242.73   49.22
   0  -1   4 1241.71   49.20
   0   1  -4 1252.17   49.05
   0   1  -4 1205.41   49.05
   0  -1   4 1243.02   49.15
   0  -1   4 1308.00   49.21
   0   1  -4 1263.72   49.45
   0   1  -4 1138.21   48.53
   0   1  -4 1266.13   49.08
   0  -1   4 1147.67   48.54
   0  -1   4 1186.76   48.83
   0   1  -4 1165.34   49.26
   0   1  -4 1215.81   49.06
   0   1  -4 1161.83   48.61
   0  -1   4 1181.56   49.13
   0   1  -4 1226.01   48.80
   0   1  -4 1252.68   49.33
   0  -1   4 1142.87   48.56
   0  -1   4 1134.22   49.08
   0  -1   3 9439.21  329.99
   0   1  -3 9469.66  330.54
   0  -1   3 9685.42  330.35
   0  -1   3 9067.12  329.77
   0   1  -3 9639.04  330.04
   0   1  -3 9092.87  329.77
   0  -1   3 9724.51  330.38
   0   1  -3 9663.84  330.47
   0  -1   3 9445.17  330.22
   0   1  -3 9958.12  330.29
   0   1  -3 9605.26  330.18
   0  -1   3 9633.92  330.37
   0   1  -3 9097.69  329.88
   0   1  -3 9839.14  330.28
   0   1  -3 9457.49  330.29
   0   1  -3 9506.52  330.31
   0   1  -3 9999.00  330.59
   0  -1   3 9132.65  329.90
   0  -1   3 9845.58  330.37
   0  -1   3 9730.88  330.36
   0  -1   3 9340.86  330.36
   0  -1   3 9432.24  329.87
   0  -1   3 9812.03  330.32
   0   1  -3 9689.40  330.28
   0   1  -3 9662.14  329.90
   0   1  -3 9696.22  330.50
   0  -1   3 9259.03  330.11
   0   1  -3 9636.96  330.47
   0   1  -3 9374.19  330.08
   0  -1   2  515.27   18.69
   0   1  -2  488.43   18.39
   0  -1   2  483.94   18.44
   0  -1   2  508.24   18.69
   0  -1   2  486.47   18.39
   0   1  -2  505.85   18.46
   0   1  -2  490.77   18.75
   0   1  -2  489.70   18.71
   0  -1   2  499.10   18.64
   0   1  -2  517.84   18.59
   0  -1   2  508.96   18.62
   0  -1   2  528.79   18.62
   0   1  -2  478.95   18.45
   0  -1   2  493.60   18.47
   0   1  -2  509.80   18.58
   0   1  -2  499.20   18.60
   0  -1   2  492.79   18.63
   0   1  -2  523.38   18.82
   0   1  -2  523.67   18.61
   0  -1   2  481.64   18.59
   0   1  -2  494.84   18.55
   0  -1   2  470.45   18.37
   0  -1   2  493.27   18.57
   0  -1   2  464.71   18.60
   0  -1   2  500.99   18.69
   0   1  -2  504.01   18.75
   0   1  -2  498.03   18.68
   0   1  -2  475.62   18.36
   0   1  -2  494.58   18.57
   0   1  -1   48.81    1.18
   0   1  -1   47.76    1.33
   0   1  -1    2.43    0.63
   0  -1   1   49.64    1.18
   0  -1   1   40.01    1.09
   0  -1   1   49.98    1.24
   0  -1   1   46.67    1.10
   0   1  -1   10.24    0.74
   0  -1   1   10.10    0.69
   0   1  -1    1.97    0.67
   0  -1   1    7.44    0.72
   0  -1   1   38.45    1.16
   0   1  -1   48.68    1.03
   0  -1   1   51.62    1.30
   0   1  -1   49.48    1.28
   0   1  -1   50.11    1.09
   0   1  -1   48.05    1.10
   0  -1   1   11.29    0.74
   0  -1   1   47.20    1.19
   0  -1   1   20.34    0.82
   0   1  -1   48.85    1.37
   0  -1   1   11.75    0.71
   0   1  -1   47.57    1.00
   0  -1   1   16.74    0.84
   0   1  -1   39.13    1.21
   0   1  -1   49.86    1.23
   0  -1   1   43.57    1.04
   0  -1   1   49.21    1.26
   0   1  -1    8.09    0.72
   0  -1   0   23.40    0.76
   0   1   0   19.08    0.70
   0  -1   0   37.72    0.99
   0   1   0   24.51    0.82
   0  -1   0   40.14    1.12
   0   1   0   32.63    0.90
   0  -1   0   18.08    0.65
   0   1   0   22.41    0.79
   0   1   0   32.56    0.84
   0  -1   0   37.23    0.98
   0   1   0   19.80    0.75
   0   1   0   23.40    0.68
   0  -1  -1  628.31   11.54
   0   1   1  599.06   11.46
   0   1   1  557.38   11.14
   0   1   1  553.96   11.01
   0   1   1  571.16   11.52
   0  -1  -1  552.12   11.01
   0  -1  -1  558.59   11.14
   0  -1  -1  606.99   11.49
   0   1   1  594.78   11.40
   0   1   1  598.31   11.61
   0   1   1  589.43   11.47
   0  -1  -1  423.21   11.14
   0  -1  -1  142.16   10.81
   0   1   1  549.25   11.14
   0   1   1  573.36   11.52
   0  -1  -1   11.67   10.60
   0  -1  -1  564.25   11.06
   0   1   1  571.10   11.45
   0   1   1  556.05   11.06
   0  -1  -1  576.56   11.15
   0   1   1  569.66   11.51
   0   1   1  561.51   11.29
   0  -1  -1  652.08   11.69
   0   1   1  588.96   11.42
   0  -1  -1  510.65   11.21
   0  -1  -1  617.69   11.49
   0   1   1  598.64   11.50
   0   1   2  967.15   24.55
   0   1   2 1027.41   24.66
   0  -1  -2  984.41   24.79
   0  -1  -2 1028.74   24.65
   0  -1  -2 1051.60   25.11
   0   1   2 1007.67   24.83
   0   1   2 1022.61   25.24
   0   1   2 1014.48   25.00
   0  -1  -2  981.57   24.56
   0   1   2  992.12   24.49
   0   1   2 1035.42   25.17
   0  -1  -2 1002.93   24.47
   0   1   2 1011.71   24.94
   0  -1  -2 1054.32   24.91
   0   1   2 1027.64   25.33
   0   1   2 1029.98   25.29
   0  -1  -2  952.12   24.45
   0   1   2  974.61   24.95
   0  -1  -2 1108.48   25.55
   0  -1  -2  980.29   24.48
   0  -1  -2 1005.72   24.94
   0   1   2 1022.70   25.23
   0   1   2 1029.82   24.95
   0   1   2  948.70   24.43
   0  -1  -2 1102.74   25.39
   0   1   2  992.74   25.10
   0  -1  -2 1031.23   24.43
   0  -1  -2 1031.86   25.01
   0  -1  -3  451.31    9.87
   0  -1  -3  457.46   10.51
   0   1   3  461.33   10.61
   0   1   3  472.80   10.35
   0  -1  -3  474.69   10.31
   0   1   3  471.22   10.63
   0  -1  -3  496.70   11.48
   0  -1  -3  483.00   10.83
   0  -1  -3  448.68    9.85
   0  -1  -3  444.72   10.00
   0   1   3  455.95   10.03
   0   1   3  478.96   11.27
   0   1   3  397.97   10.31
   0   1   3  472.39   11.04
   0  -1  -3  466.25   10.36
   0   1   3  473.37   11.17
   0  -1  -3  497.83   11.49
   0  -1  -3  453.41    9.77
   0   1   3  455.14   10.77
   0  -1  -3  460.48   10.72
   0   1   3  466.49   11.14
   0  -1  -3  432.54    9.73
   0   1   3  464.93   10.95
   0   1   3  460.26   10.90
   0   1   3  452.41   10.50
   0  -1  -3  490.63   10.71
   0   1   3  445.78    9.87
   0  -1  -3  456.58    9.86
   0  -1  -3  502.44   11.34
   0  -1  -4    3.36    0.90
   0  -1  -4    3.31    1.21
   0  -1  -4    2.99    0.40
   0   1   4    3.28    0.74
   0  -1  -4    3.69    0.67
   0   1   4    4.09    0.88
   0  -1  -4    3.06    0.40
   0   1   4    3.17    0.79
   0  -1  -4    3.97    0.57
   0   1   4    2.62    0.76
   0   1   4    3.42    0.97
   0  -1  -4    4.68    0.96
   0  -1  -4    2.34    0.79
   0   1   4    3.84    0.99
   0   1   4    3.33    0.56
   0  -1  -4    3.13    0.66
   0  -1  -4    3.86    0.87
   0  -1  -4    3.09    0.36
   0   1   4    3.31    0.89
   0   1   4    3.43    1.03
   0  -1  -4    3.39    0.34
   0  -1  -4    4.29    1.17
   0   1   4    2.96    1.04
   0  -1  -4    3.26    0.47
   0  -1  -4    3.67    1.13
   0   1   4    3.65    0.51
   0  -1  -4    3.81    0.85
   0   1   4    3.82    0.75
   0   1   4    2.92    0.94
   0   1   4    3.19    0.93
   0  -1  -4    1.92    0.63
   0  -1  -5   18.14    1.53
   0   1   5   18.07    1.59
   0   1   5   13.52    1.36
   0  -1  -5   14.37    1.96
   0   1   5   15.84    1.41
   0  -1  -5   14.07    1.31
   0  -1  -5   17.92    1.67
   0   1   5   15.96    1.83
   0  -1  -5   18.02    1.28
   0   1   5   17.18    1.92
   0   1   5   14.96    1.17
   0   1   5    5.47    1.08
   0   1   5   15.50    1.80
   0  -1  -5   13.73    1.95
   0   1   5   16.46    1.69
   0   1   5   14.01    1.74
   0  -1  -5   15.80    1.91
   0  -1  -5   16.19    1.50
   0   1   5   15.57    1.07
   0   1   5   14.63    1.71
   0   1   5   16.16    1.35
   0   1   6  218.28   10.40
   0  -1  -6  227.59   10.40
   0  -1  -6  219.15   11.02
   0   1   6  227.57   10.16
   0   1   6  218.79   10.77
   0   1   6  232.05   11.00
   0   1   6  207.55    9.77
   0  -1  -6  224.32   11.19
   0   1   6  218.32   10.79
   0   1   6  227.80   10.65
   0  -1  -6  226.84   11.09
   0   1   6  232.36   10.88
   0   1   6  214.48   10.64
   0  -1  -6  220.61   10.95
   0  -1  -6  220.24   10.16
   0   1   7   21.67    1.94
   0  -1  -7   19.90    2.69
   0  -1  -7   15.70    1.92
   0   1   7   20.68    2.13
   0   1   7   21.55    2.46
   0  -1  -7   21.94    2.59
   0   1   7   20.50    2.36
   0   1   7   20.63    2.24
   0  -1  -7   21.16    2.71
   0   1   7   19.97    2.33
   0  -1  -7   21.75    2.65
   0   1   7   14.71    2.11
   0   1   8   -0.80    1.19
   0  -1  -8    0.72    1.71
   0   1   8   -0.40    1.58
   0  -1  -8   -1.45    1.69
   0   1   8    1.42    1.45
   0   1   8   -0.72    1.27
   0  -1  -8   -1.22    1.97
   0   1   8    0.61    1.35
   0   1   8   -0.38    1.25
   0  -1  -8   -0.23    1.72
   0  -1  -9   15.99    3.00
   0   1   9   16.20    2.23
   0  -1  -9   18.37    3.07
   0   1   9   18.59    2.77
   0   1   9   21.32    2.88
   0   1   9   18.21    2.66
   0   1   9   13.82    2.27
   0  -1  -9   10.31    2.77
   0  -1  -9   19.03    3.05
   0   1   9   15.94    2.55
   0  -1 -10   12.44    2.81
   0   1  10   19.35    2.42
   0  -1 -10   18.78    3.08
   0   1  10   21.06    2.87
   0   1  10   18.90    2.69
   0   1  10   15.98    2.80
   0  -1 -10   15.29    3.09
   0   1  10   17.37    2.70
   0   1  10   15.11    2.57
   0  -1 -10   16.26    2.99
   0  -1 -10   15.27    3.03
   0   1  11   13.67    2.39
   0  -1 -11   14.43    3.24
   0  -1 -11   16.00    3.24
   0   1  11   13.70    2.73
   0   1  11   14.01    2.51
   0  -1 -11   16.66    3.61
   0   1  11   21.52    3.06
   0   1  11   11.34    2.67
   0  -1 -11   15.30    3.06
   0  -1 -11   13.06    3.16
   0  -1 -12    4.79    2.87
   0   1  12    5.18    2.34
   0  -1 -12    2.60    2.41
   0  -1 -12    4.92    2.85
   0   1  12    5.46    2.35
   0   1  12    2.73    1.90
   0  -1 -12    5.21    2.59
   0   1  12    5.18    2.14
   0  -1 -12    1.04    2.64
   0  -1 -13   14.30    3.62
   0  -1 -13   22.39    4.10
   0   1  13   22.60    3.69
   0   1  13   26.70    3.85
   0  -1 -13   12.99    3.55
   0   1  13   22.75    3.59
   0  -1 -13   25.72    4.28
   0   1  13   19.38    3.31
   0  -1 -13   13.90    3.58
   0   2 -14    1.18    2.81
   0  -2  14   -0.60    2.01
   0   2 -14    1.14    2.22
   0  -2  14    2.23    2.06
   0  -2  14    2.49    2.27
   0   2 -14   -0.38    2.44
   0   2 -14   -2.41    2.95
   0  -2  14   -0.31    1.95
   0   2 -14   -2.22    3.00
   0   2 -14   -3.05    3.08
   0   2 -13    0.37    2.32
   0  -2  13    0.56    1.72
   0  -2  13   -0.90    1.99
   0   2 -13   -2.81    2.42
   0   2 -13    1.13    2.69
   0  -2  13    1.46    1.98
   0   2 -13    2.80    2.16
   0  -2  13   -1.15    1.88
   0  -2  13   -1.14    1.81
   0   2 -13   -0.71    2.42
   0   2 -13   -1.37    2.34
   0  -2  12    1.57    1.89
   0   2 -12    4.70    2.40
   0  -2  12    2.74    1.89
   0   2 -12    2.60    2.13
   0   2 -12    2.24    2.20
   0   2 -12    0.69    2.37
   0  -2  12    2.97    1.98
   0  -2  12    1.85    1.84
   0  -2  12    1.31    1.76
   0   2 -12    0.95    2.14
   0   2 -12    3.25    2.21
   0   2 -11   33.39    4.15
   0  -2  11   38.84    3.78
   0  -2  11   38.02    3.55
   0  -2  11   38.19    3.87
   0   2 -11   35.58    4.11
   0  -2  11   43.51    3.87
   0  -2  11   33.82    3.74
   0   2 -11   37.05    4.35
   0   2 -11   36.90    4.13
   0  -2  11   38.87    3.87
   0   2 -11   34.10    4.05
   0  -2  10    0.99    1.47
   0  -2  10    2.42    1.58
   0   2 -10    0.82    1.88
   0  -2  10    1.12    1.57
   0   2 -10    1.05    1.64
   0  -2  10    1.72    1.44
   0  -2  10    2.45    1.68
   0   2 -10    0.84    2.10
   0   2 -10    0.26    1.95
   0  -2  10   -0.21    1.51
   0   2 -10   -1.28    2.04
   0  -2   9    3.06    1.56
   0   2  -9    6.04    2.17
   0  -2   9    5.51    1.79
   0  -2   9    4.53    1.72
   0   2  -9    5.60    2.09
   0  -2   9    6.00    1.47
   0  -2   9    8.17    1.76
   0   2  -9    7.19    2.22
   0  -2   9    5.53    1.70
   0   2  -9    4.35    1.83
   0   2  -9    5.90    2.10
   0  -2   9    5.72    1.67
   0  -2   8  112.49    6.45
   0   2  -8  107.57    6.75
   0  -2   8  114.37    6.29
   0  -2   8  106.17    5.94
   0  -2   8  111.14    6.37
   0   2  -8  109.79    6.71
   0   2  -8  111.44    6.81
   0  -2   8  109.34    6.29
   0  -2   8  110.95    6.46
   0   2  -8  105.33    6.63
   0   2  -8  100.45    6.58
   0  -2   8  118.15    6.42
   0   2  -7  579.12   26.44
   0  -2   7  603.45   26.22
   0  -2   7  622.24   26.19
   0  -2   7  620.45   26.25
   0  -2   7  586.95   25.80
   0   2  -7  598.69   26.47
   0  -2   7  604.15   26.13
   0   2  -7  603.40   26.58
   0  -2   7  603.88   26.22
   0   2  -7  574.10   26.42
   0  -2   7  591.00   26.09
   0   2  -7  595.43   26.35
   0  -2   7  577.34   25.57
   0   2  -6  386.64   18.07
   0  -2   6  406.83   17.83
   0  -2   6  434.08   17.90
   0   2  -6  397.41   17.17
   0  -2   6  409.87   17.79
   0  -2   6  398.38   17.55
   0   2  -6  394.59   17.97
   0  -2   6  389.89   16.95
   0  -2   6  417.00   17.74
   0  -2   6  407.15   17.82
   0   2  -6  391.20   18.09
   0  -2   6  393.86   17.36
   0   2  -6  402.14   17.92
   0   2  -6  401.07   18.02
   0  -2   6  390.40   17.66
   0   2  -6  376.90   17.20
   0  -2   5  696.13   19.09
   0  -2   5  640.38   17.77
   0   2  -5  658.81   19.35
   0   2  -5  670.98   18.23
   0   2  -5  655.02   17.78
   0  -2   5  617.10   18.03
   0   2  -5  657.72   18.61
   0  -2   5  656.05   18.76
   0   2  -5  666.91   19.21
   0  -2   5  710.83   18.96
   0  -2   5  657.17   18.83
   0   2  -5  664.83   18.59
   0   2  -5  677.72   18.62
   0  -2   5  663.29   18.97
   0   2  -5  651.61   18.00
   0  -2   5  691.82   18.87
   0  -2   5  664.29   18.09
   0   2  -5  646.70   18.68
   0   2  -5  704.70   18.77
   0   2  -5  663.69   18.65
   0  -2   5  648.46   18.83
   0  -2   5  642.03   17.80
   0   2  -5  647.27   17.87
   0   2  -5  674.27   19.13
   0   2  -5  647.50   19.23
   0   2  -5  653.53   18.37
   0  -2   5  652.82   18.79
   0  -2   5  677.13   18.60
   0  -2   4    2.10    0.89
   0   2  -4    1.35    0.64
   0  -2   4    1.94    0.63
   0   2  -4    1.60    0.64
   0   2  -4    1.70    0.51
   0  -2   4    0.82    0.52
   0  -2   4    3.17    0.91
   0   2  -4    2.51    1.16
   0   2  -4    2.02    1.02
   0  -2   4    1.66    0.84
   0  -2   4    1.59    0.79
   0  -2   4    1.14    0.44
   0   2  -4    1.89    0.77
   0  -2   4    3.86    0.96
   0  -2   4    0.39    0.52
   0  -2   4    1.54    0.80
   0   2  -4    2.82    0.73
   0   2  -4    1.92    0.71
   0   2  -4    2.31    0.78
   0  -2   4    2.28    0.81
   0  -2   4    2.95    0.82
   0   2  -4    2.05    0.61
   0  -2   4    2.39    0.67
   0   2  -4    2.52    0.71
   0   2  -4    1.84    0.75
   0   2  -4    0.72    1.03
   0   2  -4    2.46    0.75
   0   2  -4    1.44    0.50
   0   2  -4    1.44    0.98
   0   2  -4    2.43    0.77
   0  -2   4    2.44    0.80
   0  -2   4    1.83    0.49
   0   2  -4    2.00    0.91
   0  -2   4    2.42    0.78
   0  -2   4    0.65    0.78
   0   2  -3 4184.26   60.76
   0   2  -3 4152.52   60.12
   0  -2   3 4314.81   61.16
   0  -2   3 4120.10   60.21
   0   2  -3 4173.49   61.39
   0  -2   3 4190.40   61.00
   0  -2   3 4101.03   60.13
   0  -2   3 4118.74   61.09
   0   2  -3 4253.35   60.25
   0  -2   3 4112.06   60.90
   0  -2   3 4286.60   61.03
   0   2  -3   51.62   58.81
   0   2  -3 4283.95   60.42
   0   2  -3 4138.53   61.13
   0  -2   3  387.28   59.07
   0  -2   3 1986.27   59.54
   0  -2   3 4293.28   60.61
   0   2  -3 4290.70   61.62
   0   2  -3 4316.10   60.43
   0   2  -3 4089.88   60.32
   0   2  -3 4111.46   60.54
   0  -2   3 4136.26   60.73
   0  -2   3 4037.48   60.40
   0   2  -3 4127.99   60.69
   0   2  -3 4285.12   61.38
   0  -2   3 4132.92   60.79
   0  -2   3 4061.60   60.43
   0   2  -3 4182.78   60.94
   0   2  -3 4132.01   59.95
   0   2  -3 4099.44   60.60
   0  -2   3 4210.23   61.06
   0  -2   3 4186.54   60.72
   0   2  -3 4082.03   60.36
   0  -2   3 3982.80   59.86
   0  -2   2   90.86    4.47
   0   2  -2  103.05    4.60
   0   2  -2   98.54    4.31
   0  -2   2  101.44    4.47
   0   2  -2  102.21    4.41
   0   2  -2   95.82    4.33
   0  -2   2   94.29    4.26
   0  -2   2  102.30    4.39
   0   2  -2  101.23    4.34
   0  -2   2  100.37    4.38
   0  -2   2   96.83    4.41
   0   2  -2   95.93    4.46
   0  -2   2  101.80    4.21
   0  -2   2  102.07    4.42
   0   2  -2   95.03    4.17
   0   2  -2   66.69    4.42
   0  -2   2  105.19    4.51
   0   2  -2  103.13    4.43
   0   2  -2  104.10    4.24
   0  -2   2   97.38    4.42
   0  -2   2   94.41    4.23
   0   2  -2   97.20    4.37
   0   2  -2  100.54    4.25
   0  -2   2   94.00    4.25
   0   2  -2  100.70    4.61
   0   2  -2   97.28    4.29
   0  -2   2   98.40    4.45
   0   2  -2  103.95    4.60
   0   2  -2   61.01    4.19
   0   2  -2   96.87    4.17
   0  -2   2   97.75    4.36
   0   2  -2   94.36    4.25
   0  -2   2   93.26    4.17
   0  -2   2   95.80    4.23
   0  -2   2   99.03    4.52
   0   2  -1  732.55   25.88
   0   2  -1  741.54   26.24
   0   2  -1  732.79   26.10
   0  -2   1  724.64   25.88
   0  -2   1  750.34   26.02
   0   2  -1  735.43   26.00
   0  -2   1  740.00   26.19
   0  -2   1  726.46   26.05
   0   2  -1  740.00   26.15
   0  -2   1  766.99   26.13
   0   2  -1  810.15   26.33
   0   2  -1  759.05   26.09
   0  -2   1  877.60   26.41
   0  -2   1  693.17   26.06
   0   2  -1  693.95   25.73
   0  -2   1  765.15   25.91
   0   2  -1  757.56   26.07
   0  -2   1  768.64   26.06
   0  -2   1  670.63   25.73
   0  -2   1  743.18   26.15
   0   2  -1  757.21   25.91
   0   2  -1  741.86   26.26
   0  -2   1  725.93   26.19
   0   2  -1  728.40   26.21
   0  -2   1  739.75   26.05
   0   2  -1  725.20   26.09
   0  -2   1  755.76   26.13
   0   2   0    6.06    0.56
   0  -2   0    6.16    0.81
   0   2   0    7.09    0.79
   0   2   0    6.35    0.85
   0  -2   0    7.24    0.55
   0   2   0    7.15    0.82
   0  -2   0    6.76    0.85
   0  -2   0    6.59    0.64
   0  -2   0    6.74    0.53
   0   2   0    7.98    0.84
   0  -2   0    9.63    1.06
   0  -2   0    2.14    0.55
   0   2   0    8.05    0.66
   0   2   0    7.81    0.59
   0   2   0    6.88    0.77
   0   2   0    8.95    0.73
   0  -2   0    6.50    0.61
   0  -2   0    6.97    0.80
   0   2   0    6.51    0.85
   0  -2   0    7.72    0.73
   0  -2   0    6.40    0.70
   0   2   0    6.23    0.47
   0   2   0    7.34    0.77
   0   2   0    6.90    0.67
   0  -2   0    7.53    0.86
   0   2   0    7.35    0.83
   0  -2   0    6.73    0.47
   0  -2  -1 1801.25   50.52
   0   2   1 2010.66   51.36
   0  -2  -1 2066.35   50.54
   0   2   1 1928.45   50.52
   0  -2  -1 2194.34   51.44
   0   2   1 1910.57   50.99
   0  -2  -1 1899.19   50.51
   0  -2  -1 1976.56   51.07
   0   2   1 2016.61   51.40
   0   2   1 1935.77   50.68
   0  -2  -1 1857.13   50.94
   0   2   1 1906.99   50.98
   0   2   1 2261.67   51.54
   0  -2  -1 1904.27   50.66
   0  -2  -1 2310.26   51.59
   0  -2  -1 1197.33   50.80
   0   2   1 1919.43   50.92
   0   2   1 1893.35   51.13
   0  -2  -1 1843.65   50.66
   0   2   1 2017.14   51.36
   0   2   1 1920.32   51.23
   0   2   1 1781.88   50.64
   0  -2  -1 1951.34   50.96
   0  -2  -1 1976.28   51.11
   0   2   1 1882.06   50.73
   0  -2  -1 2152.35   51.42
   0  -2  -1 1865.10   50.83
   0   2   1 2050.24   51.34
   0   2   1 1756.18   50.82
   0   2   1 2055.43   51.27
   0  -2  -1 1871.71   50.75
   0  -2  -2  252.92    8.57
   0   2   2  246.27    8.53
   0  -2  -2  234.95    8.37
   0   2   2  256.76    8.28
   0   2   2  243.88    8.39
   0   2   2  259.69    9.06
   0  -2  -2  269.16    9.02
   0   2   2  253.55    8.86
   0  -2  -2  250.11    8.26
   0  -2  -2  277.60    9.00
   0  -2  -2  248.19    8.79
   0   2   2  264.42    8.96
   0   2   2  264.80    9.13
   0  -2  -2  236.86    8.89
   0  -2  -2  246.78    8.22
   0   2   2  241.13    8.81
   0  -2  -2  242.88    8.27
   0  -2  -2  224.49    8.48
   0   2   2  251.08    8.99
   0   2   2  240.57    8.44
   0   2   2  256.68    8.96
   0  -2  -2  200.43    8.67
   0   2   2  240.86    8.56
   0  -2  -2  235.36    8.43
   0   2   2  251.33    9.03
   0   2   2  244.06    8.73
   0  -2  -2  267.12    8.96
   0  -2  -2  271.13    9.19
   0  -2  -2  230.54    8.65
   0  -2  -2  230.61    8.26
   0  -2  -2  257.55    8.28
   0   2   2  249.93    8.82
   0   2   3  396.21    6.82
   0  -2  -3  391.77    6.85
   0  -2  -3  433.78    8.18
   0   2   3  404.11    7.67
   0   2   3  393.31    6.65
   0  -2  -3  405.68    6.68
   0   2   3  387.77    7.07
   0  -2  -3  385.49    7.00
   0   2   3  401.48    8.29
   0   2   3  339.15    7.49
   0  -2  -3  417.38    7.68
   0  -2  -3  391.05    7.78
   0   2   3  402.75    8.47
   0   2   3  402.26    8.02
   0  -2  -3  396.96    6.32
   0   2   3  378.79    6.34
   0   2   3  414.44    8.35
   0  -2  -3  389.63    7.91
   0  -2  -3  370.47    7.23
   0  -2  -3  370.56    6.53
   0   2   3  390.73    7.50
   0  -2  -3  415.41    6.68
   0   2   3  420.67    8.25
   0   2   3  393.82    8.11
   0  -2  -3  443.27    8.91
   0  -2  -3  379.55    7.65
   0   2   3  392.53    7.57
   0  -2  -3  408.17    6.30
   0  -2  -3  411.26    7.89
   0  -2  -3  366.59    6.30
   0  -2  -3  447.81    8.60
   0  -2  -3  385.10    7.58
   0   2   3  387.80    7.76
   0  -2  -4  168.10    7.78
   0  -2  -4  168.28    7.52
   0   2   4  174.40    7.65
   0   2   4  166.74    8.39
   0   2   4  171.02    8.00
   0  -2  -4  185.42    8.27
   0  -2  -4  181.10    8.70
   0  -2  -4  172.38    7.54
   0   2   4  174.63    7.87
   0  -2  -4  169.59    7.62
   0   2   4  193.32    8.60
   0  -2  -4  150.33    8.01
   0  -2  -4  167.01    7.42
   0   2   4  169.20    7.45
   0   2   4  146.19    7.87
   0   2   4  185.11    8.35
   0  -2  -4  179.26    7.94
   0  -2  -4  172.31    7.95
   0   2   4  167.39    8.02
   0   2   4  175.61    8.38
   0   2   4  183.71    8.46
   0  -2  -4  181.14    7.45
   0  -2  -4  165.99    7.39
   0  -2  -4  194.96    8.75
   0   2   4  160.11    7.35
   0  -2  -4  174.60    7.35
   0  -2  -4  175.10    8.10
   0  -2  -4  169.50    8.06
   0   2   4  177.09    7.96
   0   2   4  169.93    8.20
   0  -2  -4  197.23    8.66
   0  -2  -5   42.14    2.64
   0  -2  -5   40.65    3.33
   0   2   5   45.85    2.50
   0   2   5   38.99    2.65
   0  -2  -5   47.78    3.04
   0   2   5   40.67    3.16
   0  -2  -5   42.21    2.61
   0   2   5   38.95    2.21
   0   2   5   44.80    3.09
   0  -2  -5   43.17    3.41
   0   2   5   42.01    3.14
   0   2   5   44.04    3.15
   0   2   5   40.58    2.84
   0  -2  -5   45.19    2.87
   0   2   5   37.93    2.87
   0  -2  -5   44.67    3.30
   0   2   5   36.25    2.56
   0   2   6  232.77   10.58
   0  -2  -6  235.42   11.18
   0  -2  -6  244.77   11.94
   0   2   6  229.76   10.90
   0   2   6  237.70   11.46
   0   2   6  247.49   11.64
   0  -2  -6  242.95   11.94
   0   2   6  238.37   11.55
   0   2   6  221.95   11.08
   0   2   6  257.77   11.62
   0   2   6  214.21   11.13
   0  -2  -6  237.09   11.64
   0  -2  -6  229.36   10.95
   0  -2  -7   56.33    4.61
   0   2   7   56.29    3.81
   0  -2  -7   60.86    4.09
   0   2   7   66.13    4.42
   0   2   7   58.16    4.39
   0   2   7   67.46    4.54
   0   2   7   53.09    4.20
   0   2   7   61.44    4.11
   0  -2  -7   59.40    4.75
   0  -2  -7   56.13    4.51
   0   2   7   60.55    4.21
   0  -2  -8  346.42   16.86
   0   2   8  318.72   15.51
   0  -2  -8  341.14   16.77
   0   2   8  369.44   16.61
   0   2   8  341.07   16.22
   0   2   8  341.71   16.33
   0  -2  -8  338.95   16.79
   0   2   8  357.11   16.40
   0   2   8  336.26   15.91
   0  -2  -8  310.94   16.34
   0   2   8  324.83   16.05
   0  -2  -9   29.17    3.72
   0   2   9   26.33    2.72
   0  -2  -9   26.15    3.81
   0   2   9   32.13    3.37
   0  -2  -9   28.75    3.62
   0   2   9   26.51    3.01
   0   2   9   29.72    3.30
   0   2   9   31.76    3.48
   0   2   9   32.26    3.32
   0  -2  -9   29.70    3.59
   0  -2 -10   63.54    5.83
   0   2  10   64.38    5.16
   0  -2 -10   66.75    5.70
   0   2  10   71.11    5.33
   0   2  10   69.52    5.26
   0   2  10   59.99    4.73
   0  -2 -10   58.51    5.71
   0  -2 -10   65.86    5.70
   0   2  10   57.48    4.81
   0  -2 -11   53.46    5.34
   0   2  11   54.47    4.85
   0  -2 -11   49.97    5.16
   0   2  11   54.72    4.90
   0   2  11   48.55    4.80
   0   2  11   54.40    4.69
   0  -2 -11   55.69    5.66
   0   2  11   46.68    4.48
   0  -2 -11   43.05    5.05
   0  -2 -11   51.56    5.15
   0  -2 -12   10.76    3.08
   0  -2 -12   13.64    3.24
   0   2  12   12.50    2.79
   0   2  12   11.36    2.87
   0   2  12    9.97    2.40
   0  -2 -12    5.93    3.14
   0  -2 -12    4.00    2.94
   0   2  12   11.43    2.74
   0  -2 -12    8.97    3.30
   0  -2 -13   41.12    5.25
   0   2  13   35.77    4.55
   0  -2 -13   38.78    5.22
   0  -2 -13   45.58    5.53
   0   2  13   43.09    4.67
   0   2  13   38.40    4.28
   0  -2 -13   25.61    4.86
   0  -2 -13   36.41    5.11
   0   2  13   37.40    4.40
   0   3 -14    5.06    2.83
   0  -3  14    0.61    1.66
   0  -3  14    1.23    2.01
   0   3 -14    4.40    2.67
   0   3 -14    2.78    2.87
   0  -3  14   -1.54    1.91
   0   3 -14    1.09    2.39
   0  -3  14    0.30    1.89
   0  -3  13    9.21    2.47
   0   3 -13    8.67    2.83
   0  -3  13    9.16    2.39
   0   3 -13   11.91    2.79
   0   3 -13   10.42    3.03
   0  -3  13    9.85    2.59
   0  -3  13   12.10    2.63
   0   3 -13    6.11    2.90
   0  -3  12    1.34    1.94
   0   3 -12    0.33    2.44
   0  -3  12    4.16    1.86
   0   3 -12   -0.62    2.11
   0  -3  12    0.26    1.78
   0  -3  12    0.80    1.78
   0   3 -12    2.05    2.21
   0   3 -12    1.82    2.11
   0  -3  12    1.01    1.81
   0   3 -12    1.56    2.34
   0   3 -12    2.18    2.15
   0   3 -11    1.21    2.06
   0  -3  11    1.37    1.59
   0  -3  11    1.24    1.74
   0  -3  11    0.24    1.66
   0   3 -11    4.27    2.13
   0   3 -11    1.24    2.15
   0  -3  11    5.48    1.88
   0  -3  11    2.19    1.95
   0   3 -11    4.92    2.13
   0   3 -11    3.93    2.10
   0  -3  11    2.52    1.71
   0   3 -11    0.57    2.15
   0   3 -10   38.14    4.11
   0  -3  10   42.95    3.84
   0  -3  10   47.35    3.77
   0  -3  10   38.99    3.69
   0   3 -10   38.42    4.01
   0  -3  10   41.05    3.81
   0  -3  10   43.27    3.71
   0   3 -10   42.48    4.39
   0   3 -10   38.74    3.80
   0   3 -10   35.83    4.00
   0  -3  10   36.24    3.56
   0   3 -10   32.50    3.87
   0  -3   9  406.54   18.85
   0   3  -9  390.15   19.13
   0  -3   9  421.26   18.82
   0  -3   9  406.95   18.68
   0   3  -9  391.61   19.05
   0  -3   9  398.15   18.32
   0   3  -9  386.75   18.90
   0  -3   9  413.27   18.77
   0   3  -9  409.92   19.43
   0  -3   9  421.44   18.69
   0   3  -9  392.36   18.96
   0   3  -9  375.65   18.99
   0  -3   9  402.32   18.62
   0  -3   8   78.44    5.16
   0  -3   8   82.23    5.13
   0   3  -8   74.85    5.32
   0  -3   8   83.30    4.90
   0   3  -8   66.25    5.03
   0  -3   8   81.02    5.01
   0  -3   8   80.20    4.93
   0   3  -8   74.64    5.06
   0   3  -8   83.26    5.56
   0  -3   8   77.50    5.04
   0   3  -8   79.84    5.25
   0  -3   8   84.17    4.98
   0  -3   8   77.92    4.59
   0   3  -8   76.97    5.37
   0  -3   7  320.41   14.49
   0  -3   7  322.81   14.53
   0   3  -7  307.83   14.77
   0   3  -7  300.11   14.53
   0  -3   7  312.37   14.19
   0  -3   7  317.44   14.27
   0   3  -7  296.36   14.39
   0   3  -7  304.19   14.82
   0  -3   7  300.76   14.32
   0  -3   7  319.88   14.27
   0  -3   7  308.33   14.00
   0  -3   7  300.66   14.14
   0   3  -7  315.12   14.62
   0   3  -7  294.54   14.44
   0  -3   6  451.54   19.30
   0  -3   6  446.83   19.35
   0  -3   6  422.96   18.38
   0   3  -6  436.52   18.58
   0   3  -6  430.31   19.49
   0   3  -6  430.26   19.33
   0  -3   6  426.20   19.06
   0  -3   6  442.20   19.17
   0   3  -6  442.56   19.59
   0  -3   6  424.06   18.61
   0  -3   6  441.40   19.01
   0  -3   6  442.44   19.16
   0   3  -6  430.29   19.18
   0   3  -6  435.14   19.31
   0  -3   6  428.22   18.97
   0  -3   6  413.24   18.94
   0   3  -6  424.28   19.39
   0   3  -5    7.23    0.88
   0   3  -5    8.36    0.97
   0  -3   5    9.31    1.41
   0  -3   5    7.01    0.93
   0  -3   5    8.25    1.01
   0   3  -5    7.92    1.58
   0  -3   5    7.76    1.18
   0  -3   5    6.49    1.33
   0   3  -5    4.84    0.99
   0   3  -5    8.74    1.34
   0  -3   5    8.50    1.35
   0  -3   5    1.36    0.88
   0  -3   5    8.01    1.23
   0  -3   5    5.64    0.79
   0  -3   5    4.75    1.08
   0   3  -5    8.16    1.06
   0   3  -5    7.43    1.08
   0   3  -5    4.64    1.43
   0   3  -5    7.72    0.99
   0  -3   5    6.62    1.02
   0   3  -5    7.52    1.04
   0   3  -5    6.79    1.24
   0  -3   5    6.73    1.06
   0   3  -5    7.08    1.04
   0   3  -5    6.54    1.26
   0   3  -5    7.75    0.85
   0  -3   5    7.22    1.24
   0  -3   5    7.21    1.15
   0   3  -5    8.91    1.15
   0  -3   5    6.77    0.81
   0   3  -5    7.77    1.48
   0   3  -4   23.72    2.14
   0  -3   4   29.42    1.81
   0  -3   4   27.08    1.99
   0  -3   4   26.66    1.99
   0   3  -4   27.67    1.73
   0   3  -4   25.12    1.66
   0  -3   4   27.99    2.07
   0   3  -4   24.56    1.84
   0  -3   4   25.37    1.64
   0   3  -4   12.73    1.50
   0   3  -4   24.56    1.71
   0  -3   4   24.42    1.88
   0  -3   4    0.41    1.56
   0  -3   4   25.65    2.01
   0  -3   4   26.18    1.67
   0  -3   4   26.69    1.76
   0   3  -4   26.23    2.05
   0  -3   4   25.84    1.84
   0   3  -4   26.74    1.74
   0   3  -4   27.77    2.29
   0   3  -4   28.24    1.81
   0  -3   4   27.83    1.88
   0   3  -4   29.44    1.75
   0   3  -4   26.41    1.87
   0   3  -4   30.66    2.25
   0   3  -4   28.06    2.00
   0   3  -4   26.45    1.60
   0  -3   4   28.92    1.61
   0  -3   4   26.32    2.02
   0   3  -4   24.62    1.81
   0  -3   4   24.20    1.99
   0   3  -4   26.52    1.70
   0  -3   4   27.02    1.88
   0  -3   4   26.39    1.75
   0   3  -3    0.66    0.63
   0  -3   3    0.47    0.56
   0   3  -3    0.86    0.61
   0  -3   3    0.74    0.71
   0  -3   3    0.93    0.77
   0   3  -3    0.13    0.61
   0  -3   3    0.46    0.66
   0   3  -3    0.65    0.86
   0  -3   3    2.59    0.77
   0   3  -3    0.54    0.59
   0  -3   3    1.15    0.76
   0   3  -3    0.56    0.84
   0  -3   3    1.09    1.42
   0  -3   3    0.88    0.73
   0  -3   3    1.07    0.69
   0   3  -3    1.17    0.46
   0  -3   3    1.19    0.51
   0   3  -3    1.17    0.98
   0   3  -3    0.70    0.56
   0   3  -3    0.55    0.50
   0   3  -3    0.11    0.62
   0  -3   3    0.86    0.75
   0   3  -3    1.14    0.67
   0  -3   3    0.38    0.56
   0  -3   3    1.89    0.90
   0  -3   3    1.02    0.74
   0   3  -3    0.07    0.50
   0  -3   3    1.69    0.54
   0   3  -3    0.86    0.77
   0   3  -3    1.03    0.47
   0  -3   3    0.31    0.66
   0  -3   3    0.57    0.54
   0   3  -3    0.47    0.53
   0   3  -3    2.14    0.89
   0   3  -2  673.23    7.08
   0  -3   2  631.29    7.73
   0   3  -2  684.71    8.28
   0   3  -2  654.30    7.31
   0  -3   2  681.33    7.69
   0   3  -2  635.83    6.52
   0  -3   2  656.52    7.09
   0   3  -2  625.95    7.21
   0  -3   2  659.41    7.42
   0  -3   2  663.92    6.72
   0   3  -2  775.63    8.70
   0  -3   2  704.66    8.30
   0   3  -2  508.11    5.53
   0  -3   2  707.52    7.87
   0  -3   2  629.64    7.35
   0   3  -2  555.39    5.46
   0   3  -2  698.22    7.50
   0   3  -2  665.27    7.71
   0  -3   2  700.38    7.23
   0   3  -2  691.09    6.64
   0   3  -2  613.12    5.83
   0  -3   2  670.37    6.36
   0  -3   2  651.00    7.65
   0   3  -2  685.47    8.50
   0   3  -2  685.37    7.39
   0  -3   2  625.77    5.90
   0   3  -2  669.68    7.22
   0  -3   2  637.74    7.83
   0  -3   2  615.65    5.43
   0   3  -2  605.62    5.34
   0  -3   2  669.61    7.78
   0  -3   2  602.29    6.74
   0   3  -2  661.06    8.03
   0  -3   1  504.94   21.51
   0  -3   1  536.07   21.27
   0  -3   1  521.02   21.40
   0   3  -1  515.41   21.48
   0   3  -1  521.21   21.05
   0  -3   1  527.11   21.06
   0   3  -1  518.81   21.60
   0  -3   1  565.42   21.62
   0   3  -1  553.49   21.25
   0  -3   1  435.10   20.92
   0   3  -1  517.76   21.51
   0  -3   1  646.27   21.93
   0   3  -1  523.50   20.96
   0  -3   1  560.77   21.45
   0  -3   1  502.80   21.43
   0   3  -1  536.03   21.37
   0  -3   1  518.25   21.37
   0   3  -1  522.26   21.17
   0  -3   1  548.99   21.55
   0   3  -1  522.27   21.38
   0  -3   1  542.26   21.20
   0   3  -1  525.74   21.65
   0   3  -1  527.71   21.39
   0   3  -1  521.53   21.60
   0  -3   1  504.23   21.37
   0  -3   1  524.96   21.52
   0  -3   1  547.48   21.48
   0  -3   1  518.32   21.50
   0   3   0  643.01   25.77
   0  -3   0  667.80   25.95
   0  -3   0  651.13   25.87
   0  -3   0  590.65   25.79
   0   3   0  621.00   25.92
   0  -3   0  601.31   25.39
   0   3   0  603.92   25.38
   0  -3   0  607.51   25.77
   0   3   0  618.46   25.86
   0  -3   0  586.47   25.73
   0   3   0  599.66   25.37
   0   3   0  627.18   25.55
   0  -3   0  608.89   25.55
   0  -3   0  600.92   25.38
   0  -3   0  593.25   25.66
   0   3   0  640.24   25.72
   0  -3   0  607.73   25.55
   0   3   0  604.92   25.74
   0   3   0  603.39   25.57
   0   3   0  626.46   25.95
   0  -3   0  640.05   25.79
   0  -3   0  626.45   25.63
   0   3   0  567.01   25.26
   0   3   0  626.38   25.60
   0  -3   0  668.99   25.97
   0  -3   0  570.41   25.27
   0   3   0  606.23   25.88
   0   3   1 1360.08   51.45
   0   3   1 1377.38   52.33
   0  -3  -1 1342.80   52.16
   0   3   1 1308.20   51.99
   0  -3  -1 1283.45   51.42
   0  -3  -1 1433.06   52.16
   0  -3  -1 1488.17   52.41
   0  -3  -1 1232.22   51.52
   0  -3  -1 1486.11   51.58
   0  -3  -1 1318.02   51.85
   0  -3  -1 1547.21   52.53
   0   3   1 1392.10   52.34
   0   3   1 1271.33   51.84
   0   3   1 1561.57   52.54
   0  -3  -1 1325.40   51.71
   0   3   1 1324.15   51.71
   0  -3  -1 1214.65   51.45
   0   3   1 1374.01   52.33
   0   3   1 1330.33   52.19
   0   3   1 1342.11   51.95
   0   3   1 1250.55   51.54
   0  -3  -1 1333.42   52.00
   0   3   1 1302.92   52.03
   0  -3  -1 1324.54   51.98
   0  -3  -1 1223.58   51.54
   0  -3  -1 1280.93   52.06
   0  -3  -1 1338.82   51.80
   0   3   1 1402.21   52.19
   0   3   1 1311.15   51.78
   0   3   1 1370.51   52.29
   0  -3  -1 1249.95   51.72
   0  -3  -1 1492.73   52.39
   0   3   1 1236.95   51.73
   0   3   2    6.88    1.19
   0   3   2    5.18    0.87
   0  -3  -2    5.20    0.54
   0   3   2    6.12    1.02
   0  -3  -2    6.40    1.18
   0  -3  -2    5.19    0.85
   0  -3  -2    5.58    0.52
   0   3   2    5.85    0.59
   0   3   2    5.84    0.90
   0  -3  -2    6.01    0.87
   0  -3  -2    4.58    1.16
   0   3   2    3.46    1.19
   0  -3  -2    5.34    0.57
   0  -3  -2   -0.18    0.51
   0   3   2    7.15    1.19
   0  -3  -2    5.55    0.60
   0  -3  -2    5.52    0.59
   0   3   2    4.72    1.00
   0   3   2    4.55    1.03
   0   3   2    5.78    1.15
   0  -3  -2    4.67    0.64
   0  -3  -2    5.45    0.79
   0   3   2    4.33    0.68
   0   3   2    6.22    0.83
   0  -3  -2    6.37    0.95
   0   3   2    6.15    0.95
   0  -3  -2    5.36    0.96
   0   3   2    6.03    0.68
   0  -3  -2    6.15    1.14
   0  -3  -2    5.89    0.78
   0  -3  -2    6.30    0.66
   0   3   2    5.31    0.88
   0  -3  -2    5.43    0.64
   0   3   2    5.30    1.09
   0   3   3 1278.99   15.08
   0   3   3 1309.95   10.98
   0   3   3 1233.93   11.63
   0  -3  -3 1296.29   10.86
   0   3   3 1255.04   13.59
   0   3   3 1230.35   12.26
   0  -3  -3 1415.00   15.03
   0  -3  -3 1312.86   12.70
   0  -3  -3 1231.07   11.58
   0   3   3 1193.45   13.98
   0  -3  -3 1280.54   13.63
   0  -3  -3 1214.24   10.80
   0  -3  -3 1369.71   14.37
   0  -3  -3 1293.22   10.57
   0   3   3 1396.36   15.55
   0   3   3 1244.52   13.78
   0   3   3 1275.83   11.95
   0   3   3 1280.85   14.90
   0   3   3 1306.22   14.62
   0  -3  -3 1257.22   13.87
   0  -3  -3 1224.43   12.29
   0   3   3 1190.17   12.39
   0   3   3 1317.35   14.93
   0  -3  -3 1250.11   11.93
   0  -3  -3 1302.22   10.94
   0  -3  -3 1194.24   12.87
   0  -3  -3 1394.12   15.70
   0  -3  -3 1196.40   10.87
   0   3   3 1253.83   13.40
   0   3   3 1268.34   13.61
   0  -3  -3 1393.06   14.85
   0  -3  -4  435.04   18.15
   0  -3  -4  411.30   17.37
   0   3   4  403.47   18.19
   0   3   4  413.69   17.14
   0   3   4  386.82   17.34
   0   3   4  438.91   18.36
   0   3   4  326.90   17.65
   0  -3  -4  413.48   17.81
   0   3   4  412.15   17.97
   0   3   4  411.51   18.16
   0   3   4  385.96   17.57
   0  -3  -4  454.98   18.68
   0  -3  -4  391.56   17.16
   0   3   4  420.17   18.15
   0   3   4  415.48   18.22
   0  -3  -4  396.80   17.51
   0  -3  -4  456.78   18.46
   0   3   4  382.08   17.79
   0  -3  -4  427.52   18.03
   0   3   5  240.60   11.32
   0  -3  -5  267.59   12.04
   0  -3  -5  264.15   12.57
   0   3   5  253.96   12.15
   0  -3  -5  241.81   11.56
   0   3   5  254.39   11.94
   0   3   5  262.70   12.41
   0   3   5  256.19   12.22
   0  -3  -5  267.47   12.63
   0   3   5  250.03   12.16
   0   3   5  243.92   11.60
   0   3   5  238.02   11.75
   0  -3  -5  273.04   12.46
   0  -3  -5  254.71   11.86
   0  -3  -6   13.98    2.33
   0   3   6   10.20    1.37
   0  -3  -6    8.94    1.77
   0   3   6   12.31    1.87
   0   3   6   15.12    2.13
   0   3   6   12.90    2.01
   0   3   6   11.14    1.64
   0  -3  -6    8.33    2.10
   0   3   6   12.90    1.95
   0  -3  -6   11.18    2.10
   0  -3  -6   13.19    1.80
   0   3   6   10.88    1.70
   0  -3  -7   21.66    3.01
   0  -3  -7   17.48    2.36
   0   3   7   21.14    2.62
   0   3   7   17.11    2.37
   0   3   7   20.53    2.23
   0  -3  -7   21.35    2.87
   0   3   7   23.77    2.73
   0   3   7   21.00    2.56
   0   3   7   16.50    2.28
   0  -3  -7   23.52    2.96
   0  -3  -8   62.71    5.43
   0   3   8   67.96    5.10
   0   3   8   74.46    5.46
   0   3   8   80.02    5.35
   0   3   8   64.87    4.65
   0  -3  -8   71.73    5.73
   0   3   8   75.77    5.35
   0  -3  -8   72.87    5.50
   0   3   8   63.53    4.85
   0  -3  -9    5.59    2.52
   0   3   9    4.61    1.94
   0   3   9    5.63    2.16
   0  -3  -9    7.56    2.42
   0   3   9    7.17    2.17
   0   3   9    6.57    1.99
   0   3   9    5.46    1.85
   0  -3  -9    5.08    2.34
   0   3   9    5.95    1.98
   0  -3  -9    7.57    2.54
   0  -3 -10   14.68    3.05
   0  -3 -10   17.05    3.30
   0   3  10   11.65    2.55
   0   3  10   15.15    2.91
   0  -3 -10   14.71    3.39
   0   3  10   11.50    2.32
   0   3  10   13.23    2.70
   0   3  10   11.87    2.34
   0  -3 -10   15.16    3.03
   0  -3 -11   -1.12    2.59
   0  -3 -11   -1.14    2.34
   0   3  11    2.36    1.93
   0   3  11    2.49    1.96
   0   3  11    1.23    1.77
   0  -3 -11    0.77    2.45
   0   3  11    0.91    1.95
   0  -3 -11    0.71    2.46
   0   3  11    0.55    1.78
   0  -3 -12    9.25    3.44
   0  -3 -12   13.10    3.59
   0   3  12   13.07    2.91
   0  -3 -12   11.98    3.46
   0   3  12   12.45    3.04
   0   3  12   19.26    3.35
   0   3  12   13.06    2.88
   0  -3 -12   13.88    3.71
   0  -3 -12    6.47    3.26
   0  -4  14    2.80    2.08
   0   4 -14    4.23    2.43
   0   4 -14    1.59    2.68
   0  -4  14    0.61    1.97
   0   4 -14   -0.36    2.37
   0   4 -13    3.58    2.89
   0  -4  13    2.92    1.99
   0  -4  13    6.58    2.31
   0   4 -13    5.64    2.54
   0  -4  13    3.14    2.07
   0   4 -13    4.06    2.92
   0   4 -13    0.67    2.49
   0  -4  13    3.44    2.08
   0  -4  12   47.76    4.36
   0   4 -12   42.54    4.58
   0  -4  12   44.94    4.29
   0   4 -12   43.83    4.49
   0  -4  12   35.64    3.96
   0   4 -12   38.39    4.62
   0  -4  12   39.62    4.04
   0   4 -12   35.15    4.36
   0  -4  12   33.91    3.67
   0  -4  11   60.47    5.01
   0  -4  11   65.03    4.93
   0   4 -11   61.87    5.42
   0   4 -11   57.22    5.11
   0  -4  11   66.80    4.85
   0  -4  11   56.76    4.74
   0   4 -11   52.05    5.22
   0   4 -11   57.67    5.10
   0  -4  11   61.71    4.71
   0   4 -11   58.51    5.20
   0  -4  10  172.12    9.61
   0  -4  10  187.20    9.67
   0   4 -10  151.79    9.76
   0  -4  10  172.65    9.21
   0  -4  10  174.65    9.36
   0   4 -10  174.51    9.87
   0  -4  10  182.29    9.59
   0   4 -10  170.08   10.08
   0   4 -10  161.12    9.54
   0   4 -10  178.80    9.83
   0  -4  10  167.82    9.24
   0   4 -10  171.79    9.90
   0  -4   9   48.80    3.99
   0   4  -9   41.74    3.99
   0  -4   9   48.99    4.00
   0   4  -9   39.97    3.82
   0  -4   9   44.85    3.62
   0  -4   9   45.66    3.62
   0   4  -9   36.79    3.58
   0   4  -9   42.61    4.05
   0  -4   9   39.20    3.58
   0   4  -9   40.01    3.83
   0  -4   9   41.81    3.35
   0  -4   9   38.67    3.43
   0   4  -9   42.16    3.82
   0  -4   8    3.36    1.62
   0   4  -8    4.75    2.10
   0  -4   8    6.85    1.62
   0  -4   8    5.61    1.64
   0   4  -8    2.12    1.69
   0  -4   8    4.53    1.79
   0  -4   8    2.66    1.39
   0   4  -8    8.92    2.39
   0   4  -8    4.81    1.64
   0  -4   8    6.67    1.52
   0   4  -8    6.31    1.85
   0   4  -8    4.89    1.89
   0  -4   8    4.89    1.45
   0   4  -7   10.19    1.98
   0  -4   7   13.51    1.95
   0   4  -7    8.60    1.65
   0  -4   7   12.13    1.77
   0  -4   7    9.49    1.79
   0  -4   7    8.71    1.58
   0  -4   7    9.38    1.40
   0  -4   7    7.81    1.53
   0   4  -7   11.38    2.06
   0   4  -7    8.10    1.65
   0   4  -7   11.10    1.99
   0  -4   7   10.59    1.61
   0  -4   7    9.41    1.60
   0   4  -7   10.52    1.76
   0  -4   6  312.67   13.97
   0  -4   6  301.34   13.24
   0  -4   6  306.98   13.86
   0   4  -6  295.21   14.15
   0   4  -6  284.65   13.85
   0  -4   6  304.42   13.90
   0  -4   6  291.29   13.48
   0   4  -6  304.87   14.27
   0  -4   6  301.12   13.42
   0   4  -6  298.46   13.64
   0  -4   6  300.21   13.61
   0   4  -6  303.78   13.30
   0  -4   6  280.46   13.41
   0  -4   6  293.65   13.71
   0   4  -6  290.81   14.02
   0   4  -6  315.54   13.90
   0   4  -5  405.67   16.77
   0   4  -5  397.18   17.55
   0  -4   5  419.22   17.40
   0  -4   5  387.63   17.13
   0  -4   5  366.32   16.63
   0   4  -5  376.89   16.70
   0  -4   5  401.35   16.88
   0   4  -5  356.63   16.64
   0  -4   5  413.47   17.32
   0  -4   5  373.77   16.75
   0  -4   5  374.30   16.61
   0   4  -5  369.50   17.20
   0   4  -5  407.19   17.66
   0  -4   5  385.41   16.94
   0   4  -5  395.12   16.69
   0  -4   5  393.34   17.00
   0   4  -5  380.18   16.92
   0   4  -5  377.79   16.75
   0   4  -5  389.77   16.82
   0  -4   5  370.67   16.85
   0  -4   5  415.42   17.24
   0   4  -5  408.37   17.49
   0   4  -5  388.46   16.61
   0  -4   5  378.60   16.75
   0   4  -5  369.15   16.64
   0   4  -5  402.99   17.19
   0   4  -4   31.33    2.54
   0  -4   4   29.33    2.14
   0  -4   4   28.09    2.09
   0  -4   4   25.70    1.88
   0   4  -4   27.15    1.94
   0   4  -4   26.84    2.05
   0  -4   4   29.16    2.27
   0   4  -4   28.34    1.99
   0   4  -4   29.21    2.01
   0  -4   4   30.58    2.34
   0  -4   4   27.47    2.09
   0  -4   4   23.57    1.96
   0   4  -4   25.03    1.71
   0  -4   4    3.44    2.40
   0   4  -4   25.37    2.22
   0  -4   4   26.42    1.81
   0  -4   4   30.05    1.97
   0   4  -4   31.96    2.56
   0   4  -4   31.51    2.22
   0   4  -4   30.68    1.85
   0   4  -4   26.41    1.99
   0  -4   4   29.10    2.20
   0   4  -4   30.70    2.06
   0   4  -4   29.12    1.87
   0   4  -4   30.74    1.94
   0  -4   4   26.12    2.28
   0   4  -4   31.75    2.43
   0  -4   4   27.73    2.01
   0  -4   4   26.97    1.78
   0  -4   4   29.67    1.86
   0   4  -4   28.41    1.76
   0  -4   4   29.46    2.30
   0   4  -3   78.52    4.35
   0  -4   3   75.30    3.84
   0   4  -3   78.60    3.94
   0  -4   3   80.71    4.17
   0   4  -3   71.17    3.93
   0   4  -3   78.63    3.97
   0   4  -3   72.09    3.78
   0  -4   3   78.35    3.89
   0  -4   3   80.08    4.08
   0  -4   3   82.14    4.15
   0   4  -3   78.93    4.16
   0  -4   3   36.37    4.76
   0   4  -3   66.85    3.47
   0  -4   3   82.20    4.21
   0   4  -3   80.63    4.03
   0  -4   3   83.81    4.23
   0   4  -3   63.30    3.54
   0  -4   3   79.05    4.04
   0   4  -3   78.70    4.06
   0   4  -3   72.50    3.59
   0   4  -3   82.61    3.83
   0  -4   3   74.24    3.66
   0   4  -3   63.62    3.82
   0  -4   3   74.23    3.64
   0  -4   3   80.58    4.17
   0   4  -3   75.07    4.34
   0  -4   3   72.04    3.49
   0  -4   3   80.86    4.19
   0  -4   3   71.88    3.87
   0   4  -3   83.07    4.33
   0  -4   3   82.94    4.20
   0  -4   3   79.62    3.86
   0   4  -3   69.66    3.45
   0   4  -3   77.51    3.93
   0  -4   2   49.36    2.28
   0   4  -2   51.22    2.18
   0  -4   2   53.31    2.56
   0  -4   2   46.60    2.21
   0  -4   2   46.54    2.50
   0   4  -2   -0.08    1.19
   0   4  -2   48.62    1.93
   0   4  -2   46.08    2.64
   0   4  -2   48.98    2.42
   0  -4   2   51.50    2.00
   0   4  -2   53.79    2.37
   0  -4   2   53.69    2.73
   0  -4   2   53.24    2.49
   0   4  -2   58.85    2.88
   0  -4   2   50.44    2.38
   0   4  -2   44.69    1.64
   0   4  -2   42.72    1.55
   0   4  -2   45.62    2.42
   0   4  -2   49.23    2.34
   0   4  -2   52.28    2.04
   0  -4   2   48.86    2.52
   0  -4   2   50.98    1.99
   0   4  -2   48.45    2.31
   0  -4   2   45.32    1.61
   0   4  -2   49.87    2.72
   0   4  -2   46.33    1.63
   0  -4   2   50.42    2.26
   0   4  -2   51.13    2.34
   0  -4   2   47.70    2.44
   0   4  -2   48.24    2.62
   0   4  -2   48.09    2.38
   0  -4   2   47.94    2.47
   0   4  -2   47.43    1.54
   0  -4   2   50.73    2.51
   0   4  -2   46.10    1.45
   0  -4   2   50.89    2.29
   0   4  -1   83.10    3.48
   0   4  -1   76.58    3.27
   0  -4   1   83.05    2.41
   0  -4   1   83.27    3.40
   0  -4   1   85.04    2.83
   0   4  -1   86.88    2.80
   0  -4   1   78.55    3.10
   0  -4   1   82.44    3.27
   0   4  -1   77.49    2.38
   0   4  -1   84.61    2.97
   0  -4   1   74.54    2.29
   0  -4   1   87.09    3.12
   0   4  -1   77.37    2.32
   0  -4   1   77.75    3.08
   0  -4   1  104.99    3.94
   0   4  -1   86.94    3.36
   0   4  -1   84.76    2.78
   0  -4   1   82.79    3.29
   0  -4   1   80.98    2.74
   0   4  -1   83.65    3.13
   0  -4   1   83.33    3.04
   0   4  -1   86.12    3.55
   0   4  -1   81.96    3.13
   0   4  -1   79.62    3.44
   0  -4   1   80.12    3.43
   0  -4   1   90.70    3.23
   0   4  -1   84.98    3.05
   0  -4   1   76.99    3.22
   0  -4   1   93.38    3.23
   0   4   0  934.76   36.66
   0  -4   0  872.51   36.69
   0  -4   0  965.52   36.97
   0  -4   0  842.88   35.84
   0   4   0  909.37   36.92
   0   4   0  890.29   36.17
   0  -4   0  890.01   36.18
   0  -4   0  968.08   36.87
   0  -4   0  972.64   36.73
   0  -4   0  867.46   36.65
   0   4   0  933.99   36.39
   0   4   0  849.87   36.13
   0  -4   0  963.14   36.47
   0  -4   0 1091.98   37.32
   0   4   0  759.07   35.83
   0   4   0  894.84   36.84
   0  -4   0  873.80   36.15
   0   4   0  903.21   36.59
   0  -4   0  894.73   36.57
   0   4   0  880.61   36.63
   0   4   0  937.24   36.96
   0  -4   0  883.22   36.38
   0  -4   0  950.25   36.75
   0   4   0  855.24   36.41
   0  -4   0  905.68   36.52
   0  -4   0  979.10   37.00
   0   4   0  911.32   36.91
   0   4   0  912.49   36.46
   0  -4   0  874.16   36.63
   0   4   0  793.82   35.97
   0  -4   0  848.96   36.00
   0  -4   0  845.20   36.69
   0   4   1   65.14    3.11
   0   4   1   67.09    3.63
   0  -4  -1   78.45    3.20
   0  -4  -1   62.12    3.71
   0   4   1   73.32    4.06
   0  -4  -1   63.04    2.91
   0  -4  -1   72.18    3.81
   0  -4  -1   64.65    3.11
   0  -4  -1   77.17    4.08
   0   4   1   72.51    4.02
   0  -4  -1   83.58    4.29
   0   4   1   69.68    3.36
   0   4   1   63.11    3.38
   0  -4  -1   69.59    3.36
   0  -4  -1   64.61    3.40
   0   4   1   74.93    4.14
   0  -4  -1   62.49    2.93
   0  -4  -1   68.43    3.74
   0  -4  -1   70.96    3.60
   0  -4  -1   71.81    3.77
   0   4   1   69.08    3.62
   0   4   1   68.00    3.80
   0   4   1   66.07    3.63
   0  -4  -1   69.19    3.72
   0  -4  -1   61.29    3.03
   0   4   1   67.56    3.97
   0   4   1   62.44    3.02
   0   4   1   71.05    3.96
   0  -4  -1   66.43    3.28
   0  -4  -1   67.20    3.70
   0  -4  -1   81.47    4.12
   0   4   1   61.43    3.25
   0   4   1   67.63    3.42
   0  -4  -1   70.17    3.47
   0   4   2  682.79   28.39
   0  -4  -2  626.53   27.18
   0  -4  -2  696.91   27.19
   0  -4  -2  617.87   27.18
   0   4   2  657.81   27.79
   0  -4  -2  740.18   28.48
   0  -4  -2  679.46   27.97
   0   4   2  649.70   27.20
   0  -4  -2  771.61   28.56
   0   4   2  633.27   27.77
   0  -4  -2  663.76   27.76
   0   4   2  704.59   28.44
   0  -4  -2  636.09   27.36
   0  -4  -2  682.26   27.36
   0   4   2  660.58   28.28
   0   4   2  691.37   27.75
   0  -4  -2  652.78   27.98
   0   4   2  677.26   28.23
   0   4   2  673.29   28.07
   0   4   2  626.48   27.37
   0   4   2  691.12   28.38
   0  -4  -2  596.46   27.36
   0  -4  -2  701.94   27.85
   0  -4  -2  652.41   27.90
   0  -4  -2  612.35   27.58
   0   4   2  627.05   27.64
   0  -4  -2  721.56   28.43
   0   4   2  640.02   27.46
   0   4   2  667.62   28.28
   0  -4  -2  650.81   27.49
   0  -4  -3   -0.14    1.02
   0  -4  -3    0.09    0.71
   0   4   3    2.16    1.11
   0   4   3   -0.32    0.73
   0   4   3   -0.14    0.46
   0  -4  -3    1.17    1.20
   0   4   3   -0.51    0.83
   0  -4  -3    0.09    0.64
   0   4   3    0.59    0.99
   0   4   3    0.07    0.60
   0   4   3   -0.28    0.94
   0   4   3   -0.41    0.93
   0   4   3   -0.49    0.85
   0  -4  -3   -0.47    0.64
   0   4   3    0.07    0.58
   0  -4  -3    0.60    1.21
   0  -4  -3    0.76    0.48
   0   4   3    0.46    0.74
   0  -4  -3   -0.27    1.12
   0  -4  -3   -0.25    0.59
   0   4   3    0.68    0.97
   0  -4  -4   73.81    4.00
   0   4   4   77.56    4.77
   0   4   4   72.22    3.71
   0  -4  -4   69.73    4.60
   0  -4  -4   77.13    4.46
   0   4   4   75.58    4.36
   0   4   4   74.42    4.70
   0   4   4   68.48    4.45
   0   4   4   65.28    4.53
   0   4   4   69.70    4.59
   0   4   4   69.34    3.92
   0  -4  -4   79.31    4.62
   0  -4  -4   86.57    5.05
   0   4   4   69.65    4.19
   0  -4  -5    1.35    1.23
   0   4   5   -0.37    1.34
   0  -4  -5   -0.56    1.16
   0   4   5    1.53    1.35
   0   4   5   -0.60    1.10
   0   4   5   -0.18    1.24
   0   4   5   -0.51    1.24
   0   4   5   -0.33    0.92
   0  -4  -5   -0.22    1.57
   0   4   5    0.14    1.05
   0  -4  -5    1.96    1.50
   0  -4  -5   -0.63    1.38
   0  -4  -6    8.19    1.82
   0  -4  -6    3.92    1.95
   0   4   6    2.63    1.43
   0   4   6    6.46    1.78
   0  -4  -6    4.67    1.92
   0   4   6    6.20    1.62
   0   4   6    7.36    1.41
   0   4   6    4.73    1.63
   0  -4  -6    8.21    1.76
   0   4   6    5.95    1.50
   0  -4  -6    4.68    1.85
   0  -4  -7    6.31    2.31
   0  -4  -7    9.56    2.01
   0   4   7    5.53    1.89
   0   4   7    6.83    1.79
   0   4   7    7.61    1.89
   0   4   7    6.69    1.49
   0  -4  -7    8.27    2.34
   0   4   7    8.76    2.06
   0  -4  -7    7.78    2.23
   0   4   7    7.78    1.82
   0  -4  -8   70.51    5.90
   0   4   8   80.05    5.42
   0   4   8   73.88    5.55
   0   4   8   69.68    5.25
   0  -4  -8   65.00    5.81
   0   4   8   74.33    4.86
   0   4   8   72.92    5.50
   0   4   8   66.78    5.02
   0  -4  -8   67.72    5.74
   0  -4  -9   11.03    2.95
   0   4   9    9.35    2.35
   0  -4  -9    6.43    2.55
   0   4   9   10.49    2.52
   0   4   9    6.46    2.27
   0  -4  -9   10.24    2.94
   0   4   9    7.01    2.18
   0  -4  -9    5.61    2.50
   0   4   9    8.15    2.10
   0  -4 -10    4.01    2.56
   0   4  10   10.84    2.55
   0  -4 -10    8.51    2.90
   0   4  10   10.36    2.57
   0   4  10    8.25    2.30
   0  -4 -10    9.29    2.93
   0   4  10    8.99    2.28
   0  -4 -10    8.91    3.08
   0  -4 -11    1.18    2.76
   0  -4 -11    3.61    2.71
   0   4  11    1.21    2.08
   0  -4 -11    4.83    3.01
   0   4  11    3.48    2.16
   0   4  11    4.90    2.44
   0   4  11    3.61    2.17
   0  -4 -11    7.07    2.83
   0  -4 -12   21.36    4.03
   0   4  12   12.27    3.01
   0  -4 -12   11.55    3.60
   0  -4 -12    9.46    3.53
   0   4  12   21.93    3.65
   0   4  12   20.08    3.65
   0  -4 -12   18.72    4.01
   0  -4 -12   15.58    3.67
   0   4  12   13.65    2.90
   0  -5  14    6.61    2.32
   0   5 -14    5.76    2.85
   0  -5  14    6.32    2.42
   0  -5  14    3.89    2.07
   0   5 -14    4.38    2.83
   0   5 -14    5.02    2.62
   0   5 -13   38.01    4.75
   0  -5  13   42.19    4.38
   0  -5  13   41.57    4.37
   0  -5  13   42.03    4.36
   0   5 -13   42.43    4.93
   0   5 -13   36.64    4.69
   0  -5  12   70.56    5.64
   0  -5  12   79.33    5.75
   0   5 -12   68.69    6.17
   0   5 -12   62.11    5.64
   0   5 -12   67.19    6.24
   0  -5  12   65.31    5.30
   0   5 -12   70.14    5.96
   0   5 -11    0.91    2.04
   0  -5  11    8.63    2.19
   0  -5  11    5.64    1.95
   0   5 -11    3.80    2.08
   0  -5  11    3.53    1.72
   0   5 -11    5.06    2.40
   0  -5  11    1.17    1.51
   0   5 -11    6.01    2.30
   0   5 -10    6.32    2.34
   0  -5  10    5.77    1.96
   0  -5  10    5.95    1.95
   0  -5  10    5.64    1.86
   0   5 -10    5.65    2.05
   0   5 -10    5.18    2.40
   0  -5  10    6.71    1.96
   0   5 -10    5.48    2.04
   0  -5   9  253.09   12.21
   0   5  -9  219.70   12.31
   0  -5   9  238.86   12.05
   0   5  -9  217.23   12.02
   0  -5   9  242.05   11.91
   0  -5   9  240.18   11.79
   0   5  -9  240.98   12.61
   0   5  -9  228.69   12.06
   0   5  -9  236.18   12.34
   0  -5   9  230.58   11.64
   0  -5   8  565.54   24.62
   0   5  -8  543.28   24.81
   0  -5   8  538.92   24.31
   0   5  -8  525.71   24.33
   0  -5   8  544.33   24.31
   0  -5   8  549.38   24.07
   0   5  -8  524.66   24.84
   0  -5   8  557.92   24.17
   0   5  -8  536.66   24.30
   0  -5   8  530.19   23.78
   0   5  -8  529.62   24.58
   0   5  -7    0.60    1.46
   0  -5   7    0.89    1.24
   0  -5   7   -0.60    1.06
   0  -5   7   -0.64    1.17
   0  -5   7   -0.85    1.33
   0   5  -7    1.03    1.46
   0  -5   7   -0.38    1.08
   0   5  -7    0.84    1.53
   0  -5   7   -0.68    1.13
   0   5  -7   -0.42    1.11
   0   5  -7   -0.57    1.37
   0  -5   7   -0.47    1.26
   0  -5   7   -0.35    0.89
   0   5  -7   -1.12    1.22
   0  -5   6   63.65    3.89
   0  -5   6   64.76    4.16
   0   5  -6   71.35    4.68
   0  -5   6   68.07    4.35
   0  -5   6   66.10    4.30
   0  -5   6   65.65    3.80
   0   5  -6   63.25    4.30
   0   5  -6   68.35    4.02
   0   5  -6   62.18    4.12
   0   5  -6   65.41    4.70
   0  -5   6   64.86    3.92
   0  -5   6   66.22    4.05
   0  -5   6   64.92    3.71
   0   5  -6   69.73    4.56
   0  -5   6   68.31    4.29
   0   5  -5   -0.48    1.18
   0   5  -5   -0.48    0.82
   0  -5   5   -1.02    1.02
   0  -5   5    0.55    1.09
   0  -5   5    0.40    0.95
   0  -5   5   -0.99    1.23
   0   5  -5    1.77    1.28
   0  -5   5    0.12    0.98
   0   5  -5    0.09    0.85
   0   5  -5    0.29    0.92
   0  -5   5   -0.62    1.07
   0   5  -5   -0.08    0.67
   0  -5   5   -0.36    0.84
   0   5  -5    0.50    1.25
   0   5  -5    0.49    0.99
   0   5  -5    0.30    1.16
   0  -5   5    0.71    0.72
   0   5  -5    1.49    0.83
   0  -5   5    0.41    1.11
   0  -5   4  767.01   32.26
   0   5  -4  805.73   32.47
   0  -5   4  816.50   32.67
   0  -5   4  825.32   32.72
   0   5  -4  740.20   32.17
   0  -5   4  794.09   32.39
   0   5  -4  818.28   33.05
   0   5  -4  792.33   32.74
   0  -5   4  817.65   32.85
   0  -5   4  803.77   32.58
   0   5  -4  674.19   31.92
   0  -5   4  739.74   32.44
   0   5  -4  811.69   32.24
   0   5  -4  823.21   33.15
   0   5  -4  820.82   32.00
   0   5  -4  741.71   31.94
   0   5  -4  827.11   32.58
   0  -5   4  782.97   32.66
   0  -5   4  755.51   32.04
   0  -5   4  777.42   32.83
   0   5  -4  820.38   33.01
   0  -5   4  724.60   31.82
   0  -5   4  755.31   32.19
   0  -5   4  792.86   32.35
   0   5  -4  789.81   32.36
   0  -5   3   60.04    3.15
   0  -5   3   59.47    3.55
   0   5  -3   55.04    3.72
   0  -5   3   60.57    3.40
   0   5  -3   53.09    3.37
   0   5  -3   59.62    3.08
   0   5  -3   55.53    3.21
   0  -5   3   57.63    3.29
   0   5  -3   50.64    2.75
   0   5  -3   61.57    3.63
   0   5  -3   63.53    3.88
   0  -5   3   43.07    4.98
   0  -5   3   65.04    3.69
   0  -5   3   62.41    3.73
   0  -5   3   51.77    3.31
   0   5  -3   50.70    2.68
   0  -5   3   54.96    3.59
   0  -5   3   52.19    2.93
   0   5  -3   61.44    3.10
   0  -5   3   54.98    2.81
   0   5  -3   53.03    2.80
   0  -5   3   60.23    3.32
   0   5  -3   62.01    3.41
   0   5  -3   63.20    3.90
   0  -5   3   56.27    3.25
   0  -5   3   62.56    3.69
   0   5  -3   56.04    3.70
   0   5  -3   51.50    2.69
   0   5  -3   58.70    3.38
   0   5  -3   54.82    2.63
   0  -5   3   52.18    3.39
   0  -5   2    0.81    0.86
   0   5  -2    1.85    0.95
   0   5  -2    1.03    1.03
   0   5  -2    2.60    0.82
   0  -5   2    2.57    1.24
   0  -5   2    2.29    0.89
   0  -5   2    2.23    1.03
   0  -5   2    2.49    0.87
   0   5  -2    0.25    1.23
   0  -5   2    1.98    1.28
   0   5  -2    1.27    0.40
   0  -5   2    1.95    0.64
   0   5  -2    1.84    0.58
   0   5  -2    2.56    1.04
   0   5  -2    2.47    0.48
   0   5  -2    2.25    0.82
   0   5  -2    2.22    0.68
   0   5  -2    1.99    1.09
   0  -5   2    2.25    0.37
   0   5  -2    1.61    0.38
   0  -5   2    2.47    0.72
   0  -5   2    2.19    1.15
   0  -5   2    1.21    1.07
   0   5  -2    2.07    0.91
   0   5  -2    2.89    1.16
   0  -5   2    1.79    0.82
   0   5  -2    2.21    0.87
   0  -5   2    0.96    0.93
   0  -5   2    1.67    0.88
   0   5  -1 1700.07   71.76
   0  -5   1 1719.98   71.43
   0  -5   1 1846.01   72.50
   0  -5   1 1730.60   71.82
   0   5  -1 1798.14   72.45
   0  -5   1 1759.34   72.22
   0  -5   1 1927.86   72.56
   0   5  -1 1747.53   72.56
   0  -5   1 1857.49   72.17
   0  -5   1 2131.39   73.04
   0   5  -1 1660.12   71.43
   0   5  -1 1793.34   72.43
   0   5  -1 1695.41   71.43
   0  -5   1 1572.89   71.42
   0  -5   1 1658.08   72.14
   0   5  -1 1801.85   72.01
   0  -5   1 1831.48   72.44
   0  -5   1 1749.31   71.82
   0  -5   1 1749.96   72.09
   0   5  -1 1728.02   71.84
   0   5  -1 1781.08   72.62
   0   5  -1 1699.53   72.13
   0  -5   1 1657.27   72.12
   0   5  -1 1782.30   72.58
   0  -5   1 1778.74   72.22
   0  -5   1 1882.30   72.57
   0   5  -1 1735.14   72.07
   0  -5   0  660.91   26.16
   0   5   0  603.67   25.29
   0  -5   0  637.19   26.31
   0   5   0  615.54   26.30
   0  -5   0  616.08   25.31
   0  -5   0  574.35   24.85
   0  -5   0  599.53   25.87
   0   5   0  607.66   25.54
   0   5   0  585.41   25.25
   0  -5   0  588.31   25.26
   0  -5   0  645.81   25.65
   0  -5   0  753.76   26.79
   0   5   0  635.67   26.18
   0   5   0  613.42   26.26
   0  -5   0  629.70   26.03
   0   5   0  595.46   25.63
   0  -5   0  588.70   25.54
   0   5   0  619.77   25.81
   0   5   0  596.02   25.88
   0  -5   0  608.35   25.79
   0   5   0  622.81   26.21
   0  -5   0  683.08   26.36
   0   5   0  604.13   25.62
   0   5   0  562.99   25.05
   0  -5   0  619.48   25.73
   0  -5  -1  298.42   12.77
   0  -5  -1  264.74   11.80
   0   5   1  283.89   13.00
   0  -5  -1  321.44   13.17
   0   5   1  288.16   12.99
   0   5   1  262.22   12.10
   0   5   1  283.23   12.13
   0  -5  -1  280.50   12.13
   0  -5  -1  332.50   13.36
   0   5   1  285.64   12.44
   0   5   1  281.52   12.49
   0   5   1  272.83   12.66
   0  -5  -1  296.70   12.63
   0   5   1  258.09   11.61
   0  -5  -1  283.31   12.37
   0  -5  -1  265.28   12.47
   0   5   1  291.68   13.01
   0  -5  -1  280.27   12.28
   0   5   1  271.64   12.89
   0  -5  -1  319.77   13.17
   0   5   1  282.71   12.22
   0   5   1  256.33   11.93
   0   5   2    5.22    1.37
   0  -5  -2    7.59    1.56
   0  -5  -2    5.09    1.27
   0  -5  -2    4.51    1.45
   0   5   2    4.79    1.34
   0   5   2    6.32    1.06
   0   5   2    5.37    1.49
   0   5   2    7.27    0.76
   0   5   2    6.82    1.04
   0  -5  -2    6.00    1.11
   0   5   2    5.60    1.18
   0   5   2    5.73    1.28
   0  -5  -2    7.21    1.56
   0  -5  -2    7.24    0.93
   0   5   2    6.34    0.93
   0   5   2    7.71    1.47
   0  -5  -3    0.47    0.96
   0  -5  -3   -0.17    1.27
   0   5   3   -0.34    1.30
   0   5   3    0.35    1.16
   0   5   3    1.00    0.92
   0  -5  -3    0.16    1.13
   0  -5  -3    1.09    0.86
   0   5   3   -1.34    1.47
   0   5   3    0.83    1.00
   0   5   3   -0.78    1.07
   0   5   3   -0.16    1.31
   0   5   3    0.29    0.80
   0  -5  -3    0.36    1.43
   0  -5  -3    0.97    1.28
   0  -5  -4  128.25    7.14
   0   5   4  131.12    7.23
   0   5   4  129.21    7.22
   0  -5  -4  131.65    7.00
   0   5   4  113.37    6.49
   0   5   4  123.56    7.09
   0   5   4  131.19    7.08
   0   5   4  117.40    6.72
   0  -5  -4  133.14    7.11
   0   5   4  112.15    6.30
   0  -5  -4  127.65    7.33
   0  -5  -5  116.39    6.61
   0   5   5  105.04    6.53
   0   5   5  102.17    6.03
   0   5   5  112.78    6.69
   0  -5  -5  103.24    6.17
   0   5   5   98.87    6.42
   0   5   5  104.39    6.48
   0   5   5  105.54    6.29
   0  -5  -5  123.94    7.31
   0   5   5   99.34    5.82
   0  -5  -5  100.75    6.29
   0  -5  -5  113.53    6.82
   0  -5  -6    6.64    1.97
   0  -5  -6    3.28    2.03
   0   5   6    2.76    1.61
   0   5   6    6.04    1.64
   0   5   6    5.97    1.82
   0   5   6    1.87    1.52
   0  -5  -6    6.29    2.03
   0   5   6    5.41    1.83
   0  -5  -6    2.99    2.02
   0  -5  -6    2.59    1.63
   0   5   6    5.31    1.48
   0  -5  -7   11.79    2.34
   0  -5  -7   15.13    2.84
   0   5   7   14.95    2.67
   0   5   7   12.72    2.22
   0  -5  -7   12.45    2.89
   0   5   7    8.39    1.98
   0   5   7   13.23    2.46
   0   5   7    9.47    1.93
   0  -5  -7   12.17    2.86
   0  -5  -8   58.73    5.49
   0   5   8   57.70    5.04
   0   5   8   49.37    4.42
   0   5   8   56.75    4.74
   0  -5  -8   57.75    5.53
   0   5   8   54.53    4.88
   0  -5  -8   57.00    5.19
   0   5   8   54.90    4.38
   0  -5  -9   51.92    5.44
   0   5   9   60.75    5.34
   0   5   9   64.26    5.01
   0  -5  -9   60.08    5.85
   0   5   9   65.73    5.22
   0   5   9   63.71    5.36
   0  -5  -9   55.81    5.52
   0   5   9   42.80    4.22
   0  -5 -10   47.83    5.40
   0   5  10   50.15    4.56
   0  -5 -10   47.12    5.57
   0   5  10   51.41    5.02
   0   5  10   51.17    4.92
   0  -5 -10   44.75    5.32
   0   5  10   47.11    4.89
   0  -5 -10   46.86    5.27
   0   5  10   44.11    4.34
   0  -5 -11   -0.83    2.92
   0  -5 -11    3.79    2.75
   0   5  11    1.53    1.91
   0   5  11    3.75    2.18
   0   5  11    1.31    2.18
   0  -5 -11    3.39    2.83
   0  -5 -11    1.17    2.90
   0   5  11    5.58    2.20
   0   6 -14   31.01    4.48
   0  -6  14   26.57    3.76
   0  -6  14   31.20    3.89
   0  -6  14   26.02    3.67
   0   6 -14   25.49    4.34
   0  -6  13   -0.60    2.02
   0   6 -13    0.72    2.30
   0  -6  13    5.12    2.19
   0   6 -13    0.75    2.31
   0  -6  13    3.26    1.92
   0   6 -13   -2.01    2.63
   0   6 -12   27.79    3.97
   0  -6  12   31.64    3.71
   0  -6  12   27.72    3.59
   0  -6  12   30.28    3.41
   0   6 -12   15.68    3.50
   0  -6  12   31.60    3.45
   0   6 -12   29.10    3.89
   0  -6  11    3.33    1.80
   0   6 -11    0.62    2.27
   0  -6  11    2.15    1.79
   0   6 -11    1.61    1.79
   0  -6  11   -0.71    1.75
   0   6 -11    2.58    2.28
   0  -6  11    2.04    1.58
   0   6 -11    0.87    1.88
   0  -6  10   28.49    3.29
   0  -6  10   24.24    2.99
   0   6 -10   24.74    3.43
   0  -6  10   24.01    2.93
   0   6 -10   23.07    3.04
   0   6 -10   21.05    3.45
   0  -6  10   26.91    2.93
   0  -6  10   20.52    2.76
   0   6 -10   25.91    3.35
   0  -6   9   54.16    4.49
   0  -6   9   59.22    4.40
   0   6  -9   50.05    4.65
   0  -6   9   58.10    4.47
   0   6  -9   42.50    4.09
   0   6  -9   53.53    4.74
   0  -6   9   51.09    3.99
   0   6  -9   56.62    4.57
   0  -6   9   53.20    4.17
   0   6  -8    3.29    1.79
   0  -6   8    4.62    1.83
   0   6  -8    2.61    1.72
   0  -6   8    3.41    1.66
   0  -6   8    2.79    1.49
   0   6  -8    1.72    1.75
   0  -6   8    4.65    1.38
   0   6  -8    1.34    1.53
   0  -6   8    2.83    1.82
   0  -6   7   50.27    3.60
   0  -6   7   55.09    3.97
   0   6  -7   47.01    3.93
   0   6  -7   44.24    3.68
   0  -6   7   44.82    3.73
   0   6  -7   43.13    3.94
   0   6  -7   42.09    3.47
   0  -6   7   46.56    3.26
   0  -6   7   44.06    3.39
   0   6  -7   45.69    3.81
   0  -6   7   44.57    3.67
   0  -6   6   14.33    1.88
   0   6  -6   14.27    2.15
   0  -6   6   14.55    2.10
   0  -6   6   13.88    1.82
   0   6  -6   13.30    2.01
   0  -6   6   14.98    2.13
   0   6  -6   16.06    2.39
   0  -6   6   14.71    1.99
   0  -6   6   14.75    2.02
   0   6  -6   18.82    2.33
   0   6  -6   15.28    1.92
   0   6  -5    5.07    1.61
   0  -6   5    5.20    1.45
   0   6  -5    4.60    1.24
   0  -6   5    6.82    1.48
   0  -6   5    6.01    1.63
   0  -6   5    6.01    1.30
   0  -6   5    4.22    1.38
   0   6  -5    2.86    1.20
   0  -6   5    3.85    1.46
   0   6  -5    8.25    1.80
   0   6  -5    5.15    1.56
   0   6  -5    3.08    1.05
   0  -6   5    5.52    1.21
   0   6  -5    5.57    1.35
   0  -6   5    3.91    1.47
   0   6  -4  217.08   10.13
   0  -6   4  213.94   10.19
   0   6  -4  211.95   10.63
   0  -6   4  214.13   10.32
   0  -6   4  209.47    9.77
   0  -6   4  213.74   10.33
   0  -6   4  217.40   10.31
   0   6  -4  211.82   10.27
   0   6  -4  206.40    9.99
   0   6  -4  212.55   10.66
   0  -6   4  217.84   10.42
   0  -6   4  210.41   10.31
   0   6  -4  206.19   10.45
   0  -6   4  205.55   10.05
   0   6  -3  475.92   21.55
   0  -6   3  499.91   21.45
   0  -6   3  482.89   21.02
   0   6  -3  486.66   21.28
   0  -6   3  458.24   20.60
   0  -6   3  525.12   21.67
   0   6  -3  473.89   21.32
   0  -6   3  495.01   21.30
   0   6  -3  478.95   20.61
   0  -6   3  482.91   21.39
   0   6  -3  476.53   21.63
   0   6  -3  482.96   21.05
   0  -6   3  480.20   21.28
   0   6  -3  472.98   21.53
   0  -6   3  491.94   21.35
   0  -6   2    6.20    1.35
   0  -6   2    6.34    1.11
   0   6  -2    6.13    1.03
   0  -6   2    6.58    1.51
   0   6  -2    7.81    1.38
   0   6  -2    7.01    1.56
   0   6  -2    7.74    1.38
   0  -6   2    9.22    1.41
   0  -6   2    5.91    1.69
   0   6  -2   12.79    1.84
   0   6  -2    8.54    1.04
   0  -6   2    8.38    1.54
   0   6  -2    6.61    1.16
   0  -6   2    5.07    1.40
   0  -6   2    6.51    1.13
   0  -6   2    5.17    1.29
   0   6  -2    4.71    1.43
   0  -6   1   32.53    2.22
   0   6  -1   32.03    2.84
   0  -6   1   38.77    2.93
   0  -6   1   36.79    2.96
   0   6  -1   34.40    2.41
   0  -6   1   36.77    3.14
   0   6  -1   35.20    2.80
   0  -6   1   36.98    2.58
   0   6  -1   33.64    2.56
   0  -6   1   37.26    2.57
   0  -6   1   40.02    2.92
   0   6  -1   32.52    2.26
   0   6  -1   40.05    3.03
   0  -6   1   39.09    2.96
   0  -6   1   34.63    2.65
   0   6  -1   31.04    2.88
   0  -6   0  213.88   10.46
   0  -6   0  239.43   10.71
   0   6   0  219.94   10.64
   0  -6   0  247.03   11.02
   0   6   0  208.84   10.46
   0  -6   0  205.06    9.87
   0   6   0  209.58   10.64
   0  -6   0  229.01   10.39
   0   6   0  203.20   10.21
   0   6   0  199.81    9.84
   0  -6   0  214.65   10.06
   0   6   0  213.01   10.55
   0  -6   0  228.00   10.67
   0   6   1  608.93   27.69
   0  -6  -1  657.27   27.48
   0  -6  -1  669.41   27.80
   0   6   1  644.46   27.65
   0  -6  -1  751.28   28.18
   0   6   1  582.87   26.55
   0  -6  -1  660.76   27.32
   0   6   1  645.72   27.74
   0   6   1  593.01   26.97
   0   6   1  600.74   27.28
   0  -6  -1  661.22   27.78
   0   6   1  626.83   27.61
   0  -6  -1  596.02   26.81
   0   6   2  158.81    8.18
   0  -6  -2  166.98    8.25
   0  -6  -2  147.31    7.65
   0  -6  -2  155.01    8.14
   0   6   2  151.89    8.02
   0   6   2  136.39    7.05
   0   6   2  146.45    7.74
   0  -6  -2  145.08    7.46
   0   6   2  133.04    7.39
   0   6   2  143.20    8.00
   0  -6  -2  162.32    8.14
   0   6   2  143.38    7.92
   0  -6  -3  206.08    9.72
   0  -6  -3  205.63   10.26
   0   6   3  202.52   10.23
   0   6   3  186.66    9.32
   0  -6  -3  194.22   10.12
   0   6   3  201.00   10.28
   0   6   3  182.78    9.65
   0   6   3  189.89    9.95
   0   6   3  195.03   10.16
   0  -6  -3  196.23   10.16
   0   6   3  202.21   10.15
   0   6   4  301.47   14.35
   0  -6  -4  305.37   14.36
   0  -6  -4  284.52   14.00
   0   6   4  302.43   14.41
   0   6   4  273.88   13.39
   0   6   4  273.92   13.75
   0   6   4  275.72   14.15
   0   6   4  285.65   14.02
   0  -6  -4  304.47   14.24
   0  -6  -4  297.09   14.55
   0  -6  -5   79.84    5.41
   0   6   5   77.90    5.37
   0   6   5   77.13    5.40
   0   6   5   58.18    4.46
   0  -6  -5   64.92    4.96
   0   6   5   74.20    5.25
   0   6   5   73.74    5.04
   0   6   5   72.42    5.21
   0  -6  -5   75.31    5.30
   0  -6  -5   75.46    5.59
   0  -6  -6  176.84    9.62
   0   6   6  155.20    9.49
   0   6   6  184.16    9.81
   0   6   6  156.53    8.83
   0   6   6  171.09    9.57
   0   6   6  163.28    9.18
   0  -6  -6  177.94   10.40
   0  -6  -6  154.80    9.71
   0  -6  -6  166.83    9.37
   0  -6  -7    5.73    2.16
   0  -6  -7    8.97    3.01
   0   6   7   10.55    2.42
   0   6   7    9.88    2.06
   0  -6  -7    6.64    2.66
   0   6   7    7.14    2.24
   0   6   7   10.73    2.45
   0  -6  -7    6.98    2.65
   0  -6  -8    5.40    2.53
   0   6   8    8.64    2.43
   0   6   8    6.23    1.94
   0   6   8    5.14    2.08
   0   6   8    2.92    2.04
   0  -6  -8    6.51    2.78
   0  -6  -8    3.30    2.39
   0  -6  -9    8.15    3.01
   0   6   9   10.28    2.33
   0   6   9    3.99    2.46
   0   6   9    7.23    2.29
   0   6   9    5.87    2.33
   0  -6  -9    9.79    3.20
   0  -6  -9    6.09    2.82
   0  -6 -10   -0.83    2.46
   0  -6 -10    3.73    2.53
   0   6  10    1.06    2.01
   0  -6 -10    5.89    3.01
   0   6  10    5.37    2.38
   0   6  10    2.35    2.24
   0  -6 -10    1.16    2.47
   0  -6 -11    6.53    2.67
   0  -6 -11    7.04    3.10
   0   6  11    4.59    2.67
   0   6  11    6.01    2.55
   0  -6 -11    8.91    3.39
   0  -6 -11    7.80    3.20
   0  -7  14   -0.33    2.16
   0  -7  14    0.95    2.16
   0   7 -14    2.71    2.45
   0   7 -14   -0.40    2.48
   0  -7  13    7.79    2.28
   0  -7  13    7.23    2.48
   0   7 -13    7.32    2.75
   0   7 -13    8.74    2.99
   0   7 -13    8.16    2.76
   0  -7  12    1.20    1.87
   0   7 -12   -1.37    2.48
   0  -7  12    1.39    2.11
   0  -7  12    0.27    1.79
   0   7 -12   -0.36    2.20
   0   7 -12   -1.28    1.90
   0   7 -11   29.80    3.74
   0  -7  11   22.97    3.23
   0  -7  11   23.93    3.13
   0  -7  11   23.64    3.23
   0   7 -11   19.29    3.42
   0  -7  11   24.55    3.05
   0   7 -11   18.62    3.16
   0  -7  10    3.40    1.95
   0  -7  10    3.75    1.72
   0   7 -10    0.29    1.86
   0   7 -10    0.99    1.61
   0  -7  10    3.19    1.82
   0   7 -10    0.31    1.94
   0  -7  10    2.06    1.72
   0   7 -10    1.10    1.72
   0   7  -9    9.74    2.44
   0  -7   9   15.00    2.57
   0  -7   9    6.53    1.98
   0   7  -9    6.15    2.03
   0  -7   9    7.67    1.98
   0   7  -9    0.85    1.92
   0   7  -9    8.11    2.19
   0  -7   9    8.57    2.10
   0  -7   8    5.76    1.89
   0   7  -8    7.04    2.15
   0  -7   8    4.50    1.72
   0   7  -8    6.89    2.15
   0  -7   8    3.50    1.72
   0   7  -8    5.51    2.17
   0  -7   8    3.71    1.54
   0   7  -8    2.11    1.68
   0  -7   8    3.14    1.64
   0   7  -7  189.82   10.38
   0  -7   7  196.60    9.73
   0  -7   7  193.58   10.04
   0  -7   7  194.53    9.70
   0   7  -7  184.90    9.92
   0  -7   7  198.96   10.15
   0   7  -7  182.32   10.32
   0  -7   7  184.51    9.83
   0   7  -7  192.28   10.28
   0  -7   7  188.82   10.08
   0  -7   6  192.54    9.73
   0  -7   6  197.30    9.48
   0  -7   6  200.09    9.93
   0   7  -6  183.69   10.23
   0   7  -6  182.58    9.75
   0  -7   6  190.01    9.96
   0   7  -6  189.37   10.22
   0  -7   6  186.47    9.76
   0   7  -6  196.89   10.16
   0  -7   6  186.69    9.87
   0   7  -5   -0.43    1.09
   0   7  -5   -0.20    1.31
   0  -7   5    1.59    1.31
   0  -7   5    0.83    1.39
   0   7  -5    0.84    1.13
   0  -7   5    0.70    1.28
   0  -7   5    0.95    1.31
   0  -7   5    0.71    0.99
   0   7  -5   -0.42    1.28
   0  -7   5   -1.39    1.45
   0   7  -5    0.42    1.12
   0  -7   5   -0.53    1.45
   0   7  -5    0.96    1.41
   0  -7   5    0.14    1.07
   0  -7   4   27.18    2.47
   0  -7   4   28.22    2.84
   0   7  -4   25.83    2.76
   0   7  -4   27.54    2.53
   0  -7   4   27.31    2.74
   0  -7   4   28.60    2.79
   0   7  -4   26.68    2.58
   0   7  -4   28.53    2.42
   0  -7   4   30.66    2.89
   0   7  -4   32.16    3.04
   0   7  -4   29.03    2.84
   0  -7   4   28.54    2.82
   0  -7   4   30.63    2.68
   0   7  -3   12.46    1.81
   0   7  -3   12.45    1.95
   0  -7   3    9.79    1.70
   0  -7   3   10.82    1.97
   0  -7   3   11.81    1.62
   0   7  -3    9.04    1.65
   0  -7   3   12.58    1.85
   0  -7   3   11.05    1.99
   0  -7   3   11.72    1.98
   0   7  -3   10.90    1.90
   0  -7   3   12.28    1.84
   0  -7   3   12.26    1.88
   0   7  -3   10.49    1.91
   0   7  -3    9.40    1.47
   0  -7   2  464.94   21.26
   0  -7   2  491.98   21.39
   0   7  -2  472.05   21.46
   0  -7   2  446.12   20.45
   0  -7   2  487.84   20.95
   0   7  -2  456.66   21.08
   0  -7   2  535.41   21.74
   0  -7   2  469.79   21.29
   0   7  -2  470.75   21.47
   0   7  -2  463.25   20.79
   0   7  -2  450.27   21.30
   0  -7   2  472.50   21.00
   0  -7   2  485.46   21.29
   0  -7   1   18.26    2.25
   0  -7   1   10.52    2.06
   0   7  -1   18.41    2.30
   0   7  -1   18.70    2.20
   0  -7   1   18.31    2.44
   0  -7   1   17.51    1.84
   0  -7   1   16.76    2.16
   0   7  -1   17.37    2.25
   0   7  -1   15.48    1.85
   0  -7   1   15.65    1.93
   0  -7   1   13.62    2.17
   0   7  -1   16.09    2.26
   0  -7   0  443.79   20.14
   0  -7   0  460.93   19.96
   0   7   0  421.32   20.03
   0   7   0  428.72   19.93
   0  -7   0  500.67   20.55
   0   7   0  394.95   19.45
   0  -7   0  446.38   19.77
   0   7   0  437.06   20.12
   0  -7   0  449.34   20.16
   0   7   0  429.63   20.08
   0  -7   0  430.55   19.35
   0  -7  -1   87.40    5.44
   0   7   1   96.12    5.82
   0  -7  -1   86.66    5.67
   0  -7  -1  107.09    6.09
   0   7   1   84.83    5.57
   0  -7  -1   89.80    5.29
   0   7   1   85.20    5.59
   0   7   1   87.54    5.32
   0   7   1   80.55    4.92
   0  -7  -1   85.87    5.63
   0   7   1   91.05    5.62
   0   7   2   21.20    2.66
   0  -7  -2   17.40    2.30
   0  -7  -2   19.39    2.69
   0   7   2   20.62    2.51
   0  -7  -2   19.82    2.70
   0   7   2   17.93    2.29
   0   7   2   17.36    2.09
   0   7   2   18.45    2.56
   0  -7  -2   17.06    2.14
   0  -7  -2   20.94    2.66
   0   7   2   15.17    2.36
   0  -7  -3  329.76   15.31
   0   7   3  315.55   15.82
   0  -7  -3  349.93   16.05
   0  -7  -3  324.24   15.80
   0   7   3  337.26   15.93
   0   7   3  299.83   15.75
   0   7   3  305.13   15.49
   0   7   3  314.56   15.19
   0  -7  -3  358.43   16.02
   0   7   3  325.81   15.78
   0   7   4   44.06    4.13
   0  -7  -4   47.11    4.21
   0  -7  -4   41.03    3.96
   0   7   4   45.85    4.14
   0   7   4   44.24    4.03
   0   7   4   40.24    3.59
   0   7   4   49.29    3.98
   0  -7  -4   43.12    4.39
   0  -7  -4   43.95    4.06
   0   7   5   78.59    5.68
   0  -7  -5   70.63    5.46
   0   7   5   65.26    5.33
   0  -7  -5   65.97    5.08
   0   7   5   66.48    4.93
   0   7   5   65.13    5.35
   0   7   5   68.35    5.25
   0  -7  -5   67.11    5.57
   0  -7  -5   73.50    5.38
   0  -7  -6    7.66    2.44
   0   7   6    7.87    2.23
   0   7   6    6.89    2.19
   0   7   6   13.18    2.46
   0  -7  -6   11.08    2.88
   0   7   6    7.26    1.91
   0  -7  -6    5.18    2.53
   0  -7  -6    8.58    2.40
   0   7   7   28.85    3.72
   0  -7  -7   25.77    3.55
   0  -7  -7   30.05    4.26
   0   7   7   28.95    3.75
   0  -7  -7   25.39    4.16
   0   7   7   30.19    3.44
   0   7   7   27.81    3.46
   0  -7  -7   28.85    3.98
   0  -7  -8    5.04    2.46
   0   7   8    4.29    2.21
   0  -7  -8    3.52    2.78
   0   7   8    4.94    2.26
   0   7   8    8.15    2.39
   0  -7  -8    5.35    2.54
   0  -7  -9    0.41    2.43
   0   7   9   -0.35    2.09
   0   7   9    1.65    1.85
   0   7   9    0.61    1.70
   0  -7  -9   -2.51    2.82
   0  -7  -9   -0.76    2.50
   0  -7 -10    4.36    3.04
   0   7  10    4.80    2.50
   0   7  10    6.10    2.20
   0   7  10    3.83    2.47
   0  -7 -10    5.32    2.91
   0  -7 -10    8.53    3.24
   0  -8  13   -0.60    1.97
   0  -8  13   -0.97    2.10
   0   8 -13    1.48    2.22
   0  -8  13   -0.58    1.97
   0   8 -13    1.94    2.45
   0   8 -12   -0.35    2.33
   0  -8  12   -0.93    2.21
   0  -8  12    2.78    2.00
   0  -8  12    4.55    2.26
   0   8 -12    1.09    2.14
   0   8 -12   -0.32    2.12
   0   8 -11   -0.33    2.00
   0  -8  11    2.63    2.14
   0  -8  11    0.26    1.72
   0  -8  11   -0.55    1.89
   0   8 -11    2.40    2.09
   0  -8  11   -0.77    1.79
   0   8 -11   -1.83    2.34
   0   8 -10   31.49    3.95
   0  -8  10   33.21    3.79
   0  -8  10   26.63    3.33
   0  -8  10   32.28    3.73
   0   8 -10   32.46    4.03
   0   8 -10   31.11    3.79
   0  -8  10   28.71    3.55
   0  -8   9   10.61    2.44
   0  -8   9   14.96    2.33
   0   8  -9    8.32    2.41
   0  -8   9    8.74    2.25
   0   8  -9   14.35    2.78
   0  -8   9    9.15    2.44
   0   8  -9   10.68    2.40
   0   8  -8   25.72    3.39
   0  -8   8   34.15    3.46
   0   8  -8   28.34    3.12
   0  -8   8   26.01    3.17
   0   8  -8   24.46    3.35
   0  -8   8   29.35    3.19
   0   8  -8   24.71    3.20
   0  -8   8   29.47    3.27
   0  -8   7    4.02    1.75
   0   8  -7    3.28    1.79
   0  -8   7    1.31    1.43
   0   8  -7    2.47    1.62
   0  -8   7    2.44    1.64
   0  -8   7    3.44    1.67
   0   8  -7    1.30    1.73
   0  -8   7    2.85    1.66
   0   8  -7    3.08    1.71
   0  -8   6    6.86    1.80
   0   8  -6    4.98    1.84
   0  -8   6    4.19    1.77
   0  -8   6    6.21    1.84
   0   8  -6    2.92    1.35
   0   8  -6    4.68    1.88
   0  -8   6    3.82    1.74
   0   8  -6    4.96    1.90
   0  -8   6    6.03    1.94
   0  -8   5   53.89    4.15
   0   8  -5   55.17    4.47
   0  -8   5   60.44    4.15
   0  -8   5   55.14    4.22
   0   8  -5   53.30    4.12
   0  -8   5   60.38    4.33
   0  -8   5   55.84    4.31
   0   8  -5   59.63    4.71
   0   8  -5   51.52    4.31
   0  -8   5   62.07    4.40
   0  -8   5   50.14    3.90
   0   8  -4   24.90    2.60
   0  -8   4   31.05    3.02
   0  -8   4   20.48    2.54
   0  -8   4   30.53    2.62
   0   8  -4   24.10    2.96
   0  -8   4   32.44    2.94
   0  -8   4   25.01    2.97
   0   8  -4   28.83    2.78
   0   8  -4   24.63    3.03
   0  -8   4   27.82    3.03
   0   8  -4   31.20    3.14
   0  -8   4   28.99    2.88
   0  -8   4   21.08    2.54
   0  -8   3    5.58    1.59
   0   8  -3    5.54    1.80
   0  -8   3    6.88    1.78
   0  -8   3    5.25    1.67
   0  -8   3    8.41    2.16
   0   8  -3    4.38    1.53
   0   8  -3    5.48    1.80
   0  -8   3    6.94    1.82
   0  -8   3    8.58    2.01
   0  -8   3    5.08    1.62
   0   8  -3    5.82    1.82
   0  -8   2    1.78    1.42
   0  -8   2    5.32    1.74
   0   8  -2    4.69    1.56
   0   8  -2    4.10    1.46
   0  -8   2    8.56    1.51
   0  -8   2    5.50    1.91
   0   8  -2    3.70    1.61
   0  -8   2    3.79    1.64
   0  -8   2    4.63    1.64
   0  -8   2    3.45    1.49
   0   8  -2    5.17    1.37
   0   8  -2    4.57    1.67
   0   8  -1  175.63    9.73
   0  -8   1  181.14    9.57
   0  -8   1  181.60    9.58
   0  -8   1  203.30   10.09
   0   8  -1  170.03    9.41
   0  -8   1  190.88    9.54
   0   8  -1  168.88    9.67
   0   8  -1  172.15    9.03
   0  -8   1  174.84    9.05
   0  -8   1  187.02    9.65
   0   8  -1  176.88    9.64
   0  -8   0  180.86    9.29
   0   8   0  170.75    9.30
   0  -8   0  171.28    9.08
   0  -8   0  174.45    9.50
   0   8   0  162.74    9.04
   0   8   0  156.74    9.16
   0   8   0  163.29    8.68
   0  -8   0  166.94    8.91
   0  -8   0  163.39    8.42
   0  -8   0  173.36    9.27
   0   8   0  153.95    8.97
   0   8   1  120.29    7.11
   0  -8  -1  111.71    7.07
   0  -8  -1  116.63    6.83
   0   8   1  123.84    7.17
   0  -8  -1  129.30    7.41
   0  -8  -1  111.91    6.57
   0   8   1  109.06    6.57
   0   8   1  114.44    7.13
   0  -8  -1  109.78    7.05
   0   8   1  106.48    6.93
   0  -8  -2    0.24    1.66
   0  -8  -2    4.14    1.84
   0   8   2    3.63    1.76
   0   8   2    3.53    1.73
   0  -8  -2    2.48    2.02
   0   8   2    0.48    1.69
   0   8   2    2.80    1.52
   0  -8  -2    0.35    1.64
   0   8   2    2.34    1.60
   0  -8  -2    1.92    1.73
   0   8   3   69.03    5.32
   0  -8  -3   75.91    5.52
   0  -8  -3   68.19    4.87
   0  -8  -3   72.94    5.47
   0   8   3   73.55    5.46
   0   8   3   77.03    5.58
   0   8   3   65.12    4.92
   0   8   3   67.11    5.23
   0  -8  -3   70.52    5.37
   0   8   4  111.45    7.38
   0  -8  -4  122.14    7.60
   0   8   4  109.49    7.36
   0  -8  -4  107.48    7.19
   0   8   4  113.63    7.45
   0   8   4  103.72    7.02
   0  -8  -4  116.75    7.62
   0  -8  -4  119.47    7.60
   0  -8  -5   84.50    6.32
   0   8   5   82.87    6.24
   0  -8  -5   64.92    5.65
   0   8   5   90.28    6.53
   0   8   5   80.50    5.88
   0   8   5   84.61    6.19
   0  -8  -5   84.04    6.56
   0  -8  -5   93.75    6.42
   0  -8  -6    3.34    2.29
   0   8   6    1.54    1.98
   0   8   6    4.66    2.27
   0   8   6    4.79    2.13
   0   8   6    4.79    2.15
   0  -8  -6    8.09    2.82
   0  -8  -6    5.81    2.30
   0  -8  -6    4.68    2.38
   0  -8  -7    8.29    2.89
   0   8   7    8.77    2.73
   0  -8  -7    5.88    2.90
   0   8   7   10.24    2.69
   0   8   7    6.07    2.44
   0  -8  -7    9.04    3.23
   0  -8  -7   11.48    3.07
   0  -8  -8   -0.83    2.76
   0   8   8    5.95    2.39
   0   8   8    2.59    2.10
   0  -8  -8    1.68    2.83
   0  -8  -8    7.66    2.74
   0  -8  -9    2.63    2.93
   0   8   9    0.37    2.41
   0   8   9   -0.34    1.95
   0  -8  -9    0.88    2.69
   0  -8  -9    4.05    2.79
   0  -9  13    0.67    2.29
   0   9 -13    2.63    2.35
   0  -9  13    2.48    2.02
   0   9 -13    1.57    2.48
   0  -9  12    0.64    1.99
   0   9 -12    0.72    2.32
   0  -9  12   -1.21    2.24
   0   9 -12    0.37    2.60
   0  -9  12    3.40    1.93
   0   9 -12   -0.67    2.20
   0   9 -11   -1.02    2.26
   0  -9  11   -0.30    2.05
   0  -9  11    0.87    1.98
   0   9 -11   -1.41    2.17
   0   9 -11    1.89    1.95
   0  -9  11    0.28    2.02
   0   9 -10   23.76    3.46
   0  -9  10   23.40    3.19
   0  -9  10   22.06    3.27
   0   9 -10   20.01    3.43
   0   9 -10   18.31    3.11
   0  -9  10   19.19    3.04
   0  -9   9   18.91    2.83
   0   9  -9   14.84    2.87
   0  -9   9   10.41    2.58
   0   9  -9   19.44    3.18
   0   9  -9   12.77    2.69
   0  -9   9   14.90    2.82
   0  -9   8    1.21    1.71
   0   9  -8    0.86    1.74
   0  -9   8   -0.76    1.95
   0   9  -8   -0.30    1.85
   0  -9   8    2.51    1.73
   0   9  -8   -0.54    1.71
   0  -9   8   -0.25    1.86
   0   9  -7   -0.82    1.60
   0  -9   7   -0.66    1.77
   0  -9   7    0.21    1.68
   0  -9   7    0.24    1.58
   0  -9   7   -0.68    1.59
   0   9  -7    1.40    1.73
   0   9  -7    0.77    1.65
   0  -9   7   -0.48    1.67
   0  -9   6    0.20    1.49
   0   9  -6    1.30    1.66
   0  -9   6    0.65    1.63
   0   9  -6    0.21    1.36
   0  -9   6   -0.22    1.61
   0   9  -6    0.27    1.59
   0  -9   6    1.59    1.68
   0   9  -6    2.73    1.74
   0  -9   6   -0.68    1.79
   0  -9   5   83.51    5.37
   0  -9   5   87.00    5.81
   0   9  -5   80.27    5.89
   0  -9   5   87.60    5.63
   0  -9   5   85.16    5.80
   0   9  -5   84.00    5.62
   0  -9   5   82.72    5.69
   0   9  -5   83.93    6.10
   0  -9   5   85.97    5.79
   0   9  -5   80.72    5.87
   0  -9   4    6.90    1.87
   0  -9   4    8.01    1.97
   0   9  -4    7.56    1.99
   0  -9   4    9.13    1.97
   0  -9   4    6.59    2.01
   0   9  -4    9.02    1.92
   0  -9   4    7.32    2.00
   0   9  -4   10.30    2.18
   0  -9   4    6.99    1.77
   0   9  -4    6.88    2.08
   0  -9   4    8.02    2.10
   0  -9   3    3.58    1.87
   0  -9   3    3.32    1.63
   0   9  -3    5.79    1.99
   0  -9   3    4.85    1.64
   0  -9   3    9.04    2.22
   0   9  -3    9.29    1.89
   0  -9   3    7.43    1.98
   0   9  -3    3.96    1.82
   0  -9   3    3.79    1.66
   0   9  -3    7.53    2.12
   0  -9   3    7.59    1.99
   0  -9   2  270.85   13.33
   0  -9   2  260.42   13.32
   0   9  -2  261.63   13.45
   0  -9   2  286.79   13.83
   0   9  -2  240.66   13.01
   0  -9   2  269.74   13.25
   0   9  -2  267.79   13.51
   0   9  -2  258.49   13.34
   0  -9   2  256.34   12.90
   0  -9   2  262.83   13.24
   0  -9   1    0.45    1.79
   0  -9   1    0.69    1.79
   0   9  -1    2.94    1.83
   0   9  -1   -1.10    1.46
   0  -9   1    0.26    1.97
   0  -9   1    0.42    1.68
   0   9  -1    1.75    1.74
   0  -9   1    2.34    1.72
   0  -9   1    2.58    1.54
   0   9  -1    2.39    1.66
   0  -9   0  201.55   10.50
   0   9   0  181.85   10.46
   0  -9   0  191.96   10.64
   0  -9   0  219.46   11.08
   0   9   0  190.70   10.45
   0   9   0  186.74   10.67
   0  -9   0  197.67   10.29
   0  -9   0  196.11   10.68
   0   9   0  179.55   10.46
   0  -9  -1    1.29    1.79
   0   9   1    1.30    1.55
   0  -9  -1    2.47    1.77
   0   9   1    1.23    1.47
   0  -9  -1    2.45    1.89
   0   9   1    2.23    1.31
   0   9   1    1.05    1.68
   0  -9  -1    0.20    1.43
   0  -9  -1    3.10    1.91
   0   9   1    1.76    1.57
   0  -9  -2   20.31    2.76
   0   9   2   25.71    3.22
   0  -9  -2   23.95    3.10
   0  -9  -2   25.42    3.31
   0   9   2   17.76    2.72
   0   9   2   16.22    2.52
   0   9   2   20.41    2.94
   0  -9  -2   19.22    3.01
   0   9   2   17.36    2.73
   0   9   3   22.66    3.32
   0  -9  -3   21.57    3.45
   0  -9  -3   18.20    3.12
   0   9   3   25.61    3.33
   0   9   3   25.61    3.46
   0   9   3   21.20    2.88
   0   9   3   25.60    3.37
   0  -9  -3   32.36    3.65
   0   9   4   50.74    4.67
   0  -9  -4   47.33    4.62
   0  -9  -4   44.19    4.56
   0   9   4   51.79    4.76
   0   9   4   36.55    4.08
   0   9   4   46.74    4.57
   0  -9  -4   43.66    4.55
   0  -9  -4   49.01    4.94
   0  -9  -5    7.97    2.82
   0   9   5    8.58    2.47
   0   9   5   11.34    2.78
   0  -9  -5   16.25    2.98
   0   9   5   10.88    2.75
   0   9   5   10.26    2.39
   0  -9  -5   11.73    2.84
   0  -9  -5   10.59    3.03
   0   9   6   29.95    3.80
   0  -9  -6   20.32    3.62
   0   9   6   21.95    3.49
   0   9   6   19.69    3.23
   0  -9  -6   22.38    4.02
   0   9   6   26.97    3.59
   0  -9  -6   14.90    3.57
   0  -9  -6   25.18    3.66
   0  -9  -7    0.42    2.75
   0  -9  -7    2.08    2.63
   0   9   7    1.04    2.04
   0   9   7    2.45    2.11
   0  -9  -7   -0.42    2.73
   0   9   7    0.32    1.96
   0  -9  -7    0.39    2.35
   0  -9  -8   -1.33    2.63
   0   9   8    1.84    2.35
   0   9   8    1.01    2.10
   0  -9  -8    4.45    2.88
   0  -9  -8   -0.81    2.60
   0  10 -12    8.82    2.64
   0 -10  12    8.79    2.60
   0 -10  12    5.70    2.53
   0  10 -12    2.67    2.81
   0 -10  12    6.35    2.42
   0  10 -11    2.11    1.98
   0 -10  11   -0.92    2.01
   0 -10  11    1.23    1.92
   0  10 -11    0.73    2.20
   0  10 -11   -1.64    2.12
   0 -10  11   -0.59    2.09
   0 -10  10    0.29    1.96
   0  10 -10   -1.34    2.07
   0 -10  10    1.77    2.07
   0  10 -10    0.69    2.09
   0  10 -10    2.51    2.07
   0 -10  10    0.29    1.96
   0 -10   9   21.67    3.28
   0  10  -9   20.76    3.39
   0 -10   9   24.60    3.26
   0  10  -9   17.61    3.33
   0 -10   9   18.86    3.14
   0  10  -9   23.77    3.32
   0  10  -8   42.90    4.41
   0 -10   8   42.59    4.01
   0 -10   8   39.10    4.04
   0 -10   8   35.77    3.86
   0  10  -8   35.17    4.21
   0  10  -8   35.28    3.94
   0 -10   8   34.96    3.93
   0 -10   7   14.22    2.67
   0  10  -7   14.87    2.78
   0 -10   7   17.47    2.55
   0 -10   7   14.76    2.61
   0 -10   7   12.17    2.64
   0  10  -7   13.36    2.84
   0  10  -7   14.83    2.79
   0 -10   7   14.56    2.68
   0 -10   6   23.55    3.00
   0  10  -6   24.52    3.21
   0 -10   6   15.79    2.75
   0 -10   6   22.42    3.14
   0  10  -6   22.14    3.09
   0 -10   6   22.90    3.06
   0  10  -6   22.35    3.06
   0  10  -5   46.46    4.51
   0 -10   5   45.60    4.22
   0 -10   5   54.05    4.48
   0 -10   5   46.18    4.12
   0 -10   5   48.50    4.49
   0  10  -5   46.55    4.63
   0 -10   5   55.64    4.53
   0  10  -5   54.71    4.76
   0  10  -4   63.42    5.09
   0 -10   4   63.12    5.04
   0 -10   4   52.53    4.60
   0 -10   4   53.09    4.88
   0  10  -4   59.49    4.64
   0 -10   4   63.04    4.64
   0 -10   4   61.09    4.89
   0  10  -4   59.41    5.07
   0 -10   4   55.56    4.71
   0  10  -4   60.71    5.05
   0 -10   4   60.82    4.81
   0  10  -3   62.67    5.10
   0 -10   3   66.94    5.15
   0 -10   3   61.97    4.87
   0  10  -3   62.19    4.71
   0 -10   3   54.57    4.92
   0  10  -3   54.40    4.98
   0 -10   3   69.05    5.12
   0  10  -3   53.87    4.86
   0 -10   3   56.72    4.88
   0 -10   3   66.10    4.80
   0 -10   2    1.51    1.76
   0 -10   2    1.98    1.78
   0  10  -2    2.44    1.76
   0 -10   2    1.65    1.92
   0  10  -2    0.95    1.39
   0  10  -2    2.49    1.85
   0 -10   2    4.08    1.87
   0 -10   2    0.81    1.57
   0  10  -2    3.43    1.78
   0 -10   2    1.51    1.91
   0  10  -1   53.39    4.81
   0 -10   1   58.37    4.73
   0 -10   1   58.99    4.96
   0 -10   1   59.07    5.13
   0  10  -1   51.94    4.58
   0 -10   1   63.69    4.78
   0  10  -1   66.12    5.09
   0  10  -1   47.77    4.64
   0 -10   1   59.27    4.87
   0 -10   0   41.11    4.34
   0 -10   0   53.26    4.53
   0  10   0   53.11    4.69
   0 -10   0   44.85    4.59
   0  10   0   44.15    4.38
   0 -10   0   50.60    4.30
   0  10   0   48.14    4.50
   0 -10   0   53.83    4.64
   0  10   0   48.08    4.42
   0  10   1  125.52    8.11
   0 -10  -1  131.66    7.92
   0 -10  -1  132.64    8.23
   0 -10  -1  124.68    8.22
   0  10   1  119.12    7.71
   0  10   1  104.66    7.65
   0 -10  -1  130.98    7.60
   0 -10  -1  118.65    7.98
   0  10   1  111.36    7.77
   0  10   2   30.25    3.60
   0 -10  -2   32.97    4.02
   0 -10  -2   27.07    3.40
   0  10   2   36.78    3.92
   0 -10  -2   28.68    3.95
   0  10   2   31.77    3.81
   0  10   2   32.49    3.85
   0 -10  -2   34.04    3.86
   0  10   3   10.80    2.66
   0 -10  -3   13.99    2.98
   0 -10  -3   11.57    2.80
   0  10   3   15.13    2.72
   0  10   3    7.20    2.31
   0 -10  -3   12.47    2.87
   0 -10  -3   11.95    2.82
   0  10   3   10.90    2.64
   0  10   4   11.92    2.74
   0 -10  -4   18.66    3.36
   0  10   4   14.71    2.91
   0 -10  -4   14.47    3.08
   0  10   4   15.28    2.95
   0 -10  -4   18.69    3.54
   0 -10  -4   13.05    3.04
   0 -10  -5    0.35    2.42
   0  10   5    0.34    2.09
   0  10   5    2.02    2.34
   0  10   5    1.01    2.00
   0 -10  -5    2.36    2.41
   0 -10  -5    1.12    2.27
   0 -10  -6   50.15    5.24
   0  10   6   44.52    4.82
   0  10   6   46.83    4.91
   0  10   6   44.55    4.75
   0 -10  -6   46.31    5.67
   0 -10  -6   32.56    4.63
   0 -10  -6   37.10    4.92
   0 -10  -7    7.44    3.03
   0 -10  -7    7.14    3.55
   0  10   7    3.32    2.47
   0  10   7    4.40    2.41
   0 -10  -7    7.17    3.30
   0 -10  -7    1.64    3.04
   0 -11  12   -0.32    1.92
   0  11 -11   -1.45    2.33
   0 -11  11    3.45    2.24
   0 -11  11    3.85    2.08
   0  11 -11    4.55    2.40
   0  11 -11    1.70    2.10
   0 -11  11    4.42    2.42
   0 -11  10    5.04    2.36
   0  11 -10    4.21    2.25
   0 -11  10    4.95    2.15
   0  11 -10    0.36    1.95
   0 -11  10    4.01    2.31
   0  11 -10   -0.33    2.22
   0  11  -9   16.82    3.24
   0 -11   9   12.46    2.81
   0 -11   9   17.26    3.05
   0 -11   9   14.98    2.95
   0  11  -9   14.63    3.12
   0  11  -9   20.39    3.27
   0 -11   9   24.34    3.44
   0  11  -8    5.50    2.36
   0 -11   8    3.70    2.26
   0 -11   8    3.62    2.03
   0  11  -8    3.01    2.24
   0  11  -8   -1.24    2.35
   0 -11   8    2.90    2.11
   0  11  -7   16.31    3.03
   0 -11   7   13.94    2.97
   0 -11   7   17.24    3.00
   0 -11   7   15.61    2.93
   0  11  -7   19.15    3.24
   0  11  -7   15.11    3.01
   0 -11   7   15.36    2.92
   0  11  -6    5.20    2.31
   0 -11   6    3.26    2.14
   0 -11   6    4.32    2.20
   0 -11   6    5.54    2.18
   0  11  -6    4.43    2.25
   0 -11   6    6.16    2.37
   0  11  -6    4.15    2.24
   0  11  -5   17.14    2.93
   0 -11   5   17.89    3.11
   0 -11   5   15.24    2.62
   0 -11   5   22.54    3.34
   0 -11   5   20.91    3.26
   0  11  -5   17.99    3.13
   0  11  -5   20.77    3.18
   0 -11   5   18.64    2.94
   0 -11   4   68.45    5.52
   0 -11   4   63.86    5.14
   0  11  -4   61.24    5.49
   0 -11   4   57.55    5.29
   0  11  -4   61.23    5.58
   0 -11   4   67.49    5.50
   0 -11   4   67.71    5.11
   0 -11   4   63.92    5.22
   0  11  -4   62.39    5.30
   0 -11   3    1.05    1.75
   0 -11   3   -1.95    2.37
   0  11  -3   -1.49    1.89
   0 -11   3    1.19    2.27
   0 -11   3    2.68    2.05
   0  11  -3   -0.91    1.92
   0 -11   3   -1.16    1.80
   0  11  -3    2.61    2.01
   0 -11   3    1.34    1.91
   0 -11   2   17.89    3.02
   0 -11   2   20.36    3.08
   0  11  -2   21.27    3.02
   0 -11   2   22.42    3.41
   0  11  -2   17.74    3.07
   0 -11   2   15.86    2.91
   0  11  -2   14.01    2.83
   0 -11   2   19.03    3.00
   0 -11   1    1.16    1.99
   0  11  -1   -0.61    1.86
   0 -11   1   -1.95    2.20
   0  11  -1    0.27    1.60
   0 -11   1   -0.94    2.17
   0 -11   1    1.04    1.89
   0  11  -1   -0.62    2.04
   0  11  -1    1.48    1.95
   0 -11   1    0.29    1.83
   0 -11   0   -0.30    1.98
   0  11   0   -0.31    1.94
   0 -11   0    0.28    2.16
   0  11   0    1.13    1.75
   0 -11   0   -0.97    2.15
   0  11   0   -0.95    1.99
   0 -11   0   -1.78    2.00
   0  11   0   -0.90    2.19
   0 -11   0   -0.31    2.04
   0 -11  -1    2.54    2.20
   0  11   1    1.92    1.97
   0 -11  -1   -0.28    2.01
   0 -11  -1   -0.99    2.39
   0  11   1   -0.89    1.85
   0  11   1    0.96    1.96
   0  11   1   -0.31    1.88
   0 -11  -1    3.82    2.40
   0  11   2    1.32    2.01
   0 -11  -2    1.99    2.12
   0  11   2    0.62    1.80
   0 -11  -2    1.01    2.33
   0  11   2    1.98    1.99
   0 -11  -2    1.32    2.23
   0  11   2    0.96    1.90
   0  11   3   -0.69    1.99
   0 -11  -3   -0.35    2.46
   0  11   3    1.30    1.80
   0 -11  -3    2.03    2.50
   0  11   3    2.38    1.96
   0  11   3   -1.64    2.17
   0 -11  -3    2.20    2.42
   0 -11  -3   -1.37    2.15
   0  11   4   16.39    3.20
   0 -11  -4    9.39    3.03
   0 -11  -4    9.26    2.86
   0  11   4    8.51    2.74
   0  11   4    7.35    2.70
   0 -11  -4   15.61    3.40
   0 -11  -4   15.24    3.18
   0 -11  -5   -0.37    2.49
   0  11   5    1.83    2.64
   0  11   5    0.71    2.14
   0  11   5    1.08    1.99
   0 -11  -5   -5.57    3.28
   0 -11  -5    2.19    2.51
   0  11   6   28.31    4.23
   0 -11  -6   27.71    4.52
   0 -11  -6   36.00    4.75
   0  12 -10    0.36    1.85
   0 -12  10   -0.32    2.30
   0  12 -10   -0.38    2.22
   0  12 -10    2.75    2.12
   0 -12  10    0.65    1.98
   0  12  -9    3.51    2.35
   0 -12   9    3.10    2.24
   0 -12   9    1.50    2.15
   0  12  -9    2.19    2.31
   0  12  -9    0.34    2.27
   0 -12   9    2.22    2.12
   0  12  -8    9.60    2.66
   0 -12   8    8.87    2.65
   0 -12   8    8.76    2.55
   0  12  -8   12.79    2.82
   0 -12   8    2.46    2.12
   0  12  -8    4.28    2.54
   0 -12   7    7.02    2.48
   0  12  -7    4.69    2.22
   0 -12   7   -0.28    1.70
   0  12  -7    3.82    2.34
   0 -12   7   -0.30    2.04
   0 -12   7   -0.59    1.96
   0  12  -7    0.65    1.97
   0 -12   6   13.10    3.02
   0  12  -6   16.80    3.26
   0 -12   6   14.39    2.68
   0 -12   6    8.74    2.73
   0  12  -6   13.27    3.06
   0  12  -6   14.37    2.91
   0 -12   6   15.12    2.95
   0 -12   5    2.10    2.05
   0  12  -5    1.96    2.11
   0 -12   5    0.60    2.16
   0  12  -5    1.34    2.14
   0 -12   5    0.82    2.02
   0  12  -5    0.95    2.05
   0  12  -4    1.30    2.05
   0 -12   4    3.04    2.38
   0 -12   4   -1.24    1.96
   0  12  -4   -0.66    2.29
   0 -12   4    3.55    2.30
   0 -12   4   -0.78    1.98
   0  12  -4    0.31    1.92
   0 -12   3    6.94    2.29
   0  12  -3    6.82    2.54
   0 -12   3    4.27    2.43
   0 -12   3    3.54    2.29
   0 -12   3    3.51    2.27
   0  12  -3    4.64    2.18
   0 -12   3   10.59    2.64
   0  12  -3    6.96    2.49
   0 -12   2   39.38    4.34
   0  12  -2   39.88    4.48
   0 -12   2   39.07    4.16
   0 -12   2   31.27    4.26
   0 -12   2   37.38    4.26
   0  12  -2   39.73    4.34
   0 -12   2   36.56    4.30
   0  12  -2   39.53    4.26
   0 -12   1    1.52    2.20
   0  12  -1    3.31    2.10
   0 -12   1    2.85    2.07
   0 -12   1    5.14    2.45
   0 -12   1    3.10    2.06
   0  12  -1    2.70    2.08
   0  12  -1    1.93    2.09
   0 -12   1    3.21    2.01
   0 -12   0    1.65    2.29
   0 -12   0    6.97    2.31
   0  12   0    5.07    2.30
   0 -12   0   12.19    3.01
   0 -12   0    7.72    2.22
   0  12   0    6.87    2.47
   0  12   0    4.92    2.34
   0 -12   0    5.00    2.46
   0 -12  -1   14.97    3.08
   0  12   1   23.50    3.54
   0 -12  -1   18.28    3.42
   0 -12  -1   15.00    3.62
   0  12   1   17.09    3.27
   0  12   1   27.88    3.82
   0 -12  -1   24.24    3.79
   0 -12  -2   14.74    3.36
   0  12   2   10.38    2.91
   0 -12  -2    8.61    3.04
   0  12   2    5.69    2.80
   0 -12  -2    5.74    2.81
   0  12   2    7.92    2.90
   0  12   3   52.92    5.42
   0 -12  -3   56.79    5.71
   0 -12  -3   50.33    5.64
   0  12   3   52.89    5.45
   0  12   3   49.93    5.19
   0 -12  -3   54.29    5.79
   0 -12  -3   62.02    6.10
   0  12   4   12.08    3.05
   0 -12  -4    8.87    3.20
   0 -12  -4   10.18    3.20
   0  12   4   12.83    2.88
   0  12   4    7.80    2.85
   0 -12  -4    9.09    3.04
   0 -12  -4    6.49    3.32
   0  13  -9    2.93    2.27
   0 -13   9    8.90    2.57
   0 -13   9    2.57    2.35
   0  13  -9    4.19    2.75
   0 -13   9    6.97    2.57
   0  13  -9    9.14    2.72
   0  13  -8    6.85    2.47
   0 -13   8    5.81    2.51
   0 -13   8    6.14    2.38
   0  13  -8    9.71    2.78
   0 -13   8    2.91    2.46
   0  13  -8    4.51    2.40
   0 -13   7   23.40    3.48
   0  13  -7   12.43    3.05
   0  13  -7   16.90    3.38
   0 -13   7   14.24    3.14
   0 -13   7   22.47    3.43
   0  13  -7   18.18    3.37
   0 -13   6   -0.64    2.39
   0  13  -6   -0.35    2.49
   0  13  -6    1.81    2.21
   0 -13   6   -0.32    2.26
   0 -13   6   -0.30    2.28
   0  13  -6    3.40    2.27
   0 -13   5   34.79    4.24
   0  13  -5   22.01    3.77
   0  13  -5   29.04    4.07
   0 -13   5   26.01    3.94
   0 -13   5   31.11    3.76
   0  13  -5   32.12    4.14
   0  13  -4    0.35    2.20
   0 -13   4    2.62    2.53
   0 -13   4   -2.00    2.62
   0  13  -4    3.93    2.43
   0 -13   4    4.45    2.37
   0  13  -4    3.38    2.28
   0 -13   3    2.82    2.01
   0 -13   3    0.98    2.12
   0  13  -3    0.70    2.16
   0 -13   3    2.77    2.41
   0 -13   3    2.51    2.20
   0  13  -3    3.21    2.26
   0 -13   3    1.60    2.04
   0  13  -3    4.41    2.02
   0 -13   2   14.12    3.17
   0 -13   2   15.38    3.27
   0  13  -2   13.05    3.29
   0 -13   2   15.35    3.31
   0 -13   2   16.94    3.25
   0  13  -2   21.13    3.34
   0  13  -2   18.15    3.19
   0 -13   2   17.31    3.39
   0 -13   1   15.70    3.26
   0  13  -1   13.90    3.22
   0 -13   1   11.95    3.07
   0 -13   1   11.37    3.49
   0  13  -1   13.44    3.24
   0 -13   1   15.38    3.16
   0 -13   1   15.21    3.38
   0  13  -1   14.18    3.11
   0 -13   0   31.99    4.62
   0 -13   0   46.37    4.92
   0  13   0   54.16    5.37
   0 -13   0   42.85    5.41
   0  13   0   49.54    5.25
   0  13   0   42.47    4.77
   0 -13   0   47.73    5.17
   0  13   1    0.37    2.23
   0 -13  -1    2.59    2.71
   0 -13  -1    3.20    2.62
   0 -13  -1    2.27    2.44
   0  13   1    1.12    2.24
   0  13   1    1.80    2.35
   0 -13  -1    3.34    2.61
   0  13   2   -0.38    2.22
   0 -13  -2   -1.15    2.59
   0 -13  -2    2.69    2.84
   0  13   2    7.18    2.55
   0 -13  -2    5.73    2.78
   0  13   2    1.82    2.36
   0 -14   7   -2.69    2.79
   0  14  -7    1.80    2.02
   0 -14   6   -0.34    2.14
   0  14  -6    0.37    2.47
   0  14  -6   -0.38    2.11
   0 -14   6    2.73    2.63
   0  14  -6    2.14    2.12
   0 -14   6    0.94    1.90
   0 -14   5    2.42    2.50
   0  14  -5    3.69    2.44
   0 -14   5    6.45    2.54
   0  14  -5    3.79    2.38
   0  14  -5    5.00    2.49
   0 -14   4    0.35    2.39
   0  14  -4    4.05    2.64
   0 -14   4    3.94    2.81
   0 -14   4    2.68    2.73
   0  14  -4    3.40    2.39
   0  14  -4    2.51    2.47
   0  14  -3   18.08    3.40
   0 -14   3   20.89    3.71
   0 -14   3   11.85    3.39
   0  14  -3   18.91    3.48
   0 -14   3   18.18    3.51
   0  14  -3   19.07    3.63
   0 -14   3   22.47    3.80
   0 -14   2   -0.35    2.42
   0 -14   2   -0.35    2.53
   0  14  -2    0.37    2.22
   0 -14   2    3.38    2.64
   0 -14   2    2.60    2.48
   0  14  -2    1.52    2.43
   0  14  -2    1.45    2.45
   0 -14   2   -1.77    2.49
   0 -14   1   14.14    3.35
   0 -14   1    8.98    2.98
   0 -14   1   12.88    3.21
   1 -14   1   -1.50    2.53
   1 -14   1    2.44    2.42
   1 -14   1    2.41    2.41
   1 -14   1    1.78    2.40
  -1  14  -1   -1.06    2.08
  -1  14  -2    2.26    2.50
   1 -14   2    1.04    2.38
   1 -14   2    3.29    2.39
  -1  14  -2    3.79    2.48
   1 -14   2    2.92    2.34
  -1  14  -2    0.35    2.17
   1 -14   2   -1.37    2.29
   1 -14   3    0.35    2.50
  -1  14  -3    0.38    2.17
   1 -14   3    1.06    2.46
  -1  14  -3    1.89    2.13
   1 -14   3   -1.98    2.67
  -1  14  -3   -0.70    2.60
   1 -14   4    2.42    2.56
  -1  14  -4    2.25    2.45
   1 -14   4    0.34    2.59
  -1  14  -4    3.40    2.22
  -1  14  -4    5.53    2.41
  -1  14  -5   13.14    3.10
   1 -14   5   14.75    3.31
  -1  14  -5   17.04    3.37
   1 -14   5   11.53    3.00
   1 -14   6    3.05    2.44
   1 -14   6   -0.31    2.07
  -1  13   3    1.48    2.31
  -1  13   2    0.76    2.33
   1 -13  -2    2.24    2.57
   1 -13  -2    0.38    2.74
  -1  13   2    2.15    2.02
  -1  13   2    0.37    2.31
  -1  13   2    2.48    2.27
   1 -13  -2    5.62    2.60
   1 -13  -1    2.23    2.42
  -1  13   1    0.37    2.14
   1 -13  -1    2.51    2.47
   1 -13  -1    0.37    2.59
  -1  13   1    3.69    2.31
   1 -13  -1   -2.90    2.42
  -1  13   1    0.70    2.15
   1 -13   0   27.44    3.98
   1 -13   0   31.54    4.06
  -1  13   0   33.91    4.25
   1 -13   0   23.12    4.11
  -1  13   0   21.56    3.91
   1 -13   0   32.51    4.29
  -1  13   0   31.94    4.10
   1 -13   1   -2.28    2.37
  -1  13  -1    7.17    2.59
   1 -13   1    3.93    2.28
   1 -13   1    1.43    2.59
   1 -13   1    0.90    2.37
  -1  13  -1   -1.08    2.25
  -1  13  -1    1.00    2.14
   1 -13   1    1.01    2.24
  -1  13  -2   21.32    3.51
   1 -13   2   23.48    3.76
   1 -13   2   26.63    4.02
   1 -13   2   27.63    3.77
  -1  13  -2   21.46    3.59
  -1  13  -2   20.85    3.50
   1 -13   2   23.70    3.52
  -1  13  -3   26.93    3.75
   1 -13   3   16.31    3.56
   1 -13   3   11.36    3.25
  -1  13  -3   14.98    3.12
   1 -13   3   17.81    3.24
  -1  13  -3   18.01    3.16
  -1  13  -4    4.97    2.69
   1 -13   4   -1.62    2.03
   1 -13   4   -0.96    2.28
   1 -13   4    2.53    2.54
  -1  13  -4    1.07    2.18
  -1  13  -4    6.20    2.39
   1 -13   5   35.08    4.28
  -1  13  -5   26.01    3.99
  -1  13  -5   35.24    4.36
   1 -13   5   27.87    3.99
   1 -13   5   32.38    3.97
  -1  13  -5   30.38    4.03
  -1  13  -6    3.59    2.45
   1 -13   6    4.78    2.48
  -1  13  -6    0.36    2.16
   1 -13   6   -1.29    2.31
   1 -13   6    1.81    2.27
  -1  13  -6    2.30    1.90
   1 -13   7    7.50    2.51
  -1  13  -7    3.64    2.26
   1 -13   7    8.75    2.84
  -1  13  -7    3.33    2.29
   1 -13   7    6.26    2.43
  -1  13  -8    9.61    2.99
   1 -13   8    7.29    2.43
   1 -13   8    5.18    2.70
  -1  13  -8    4.89    2.55
   1 -13   8    4.21    2.51
   1 -13   9    3.53    2.40
   1 -12  -5    7.61    3.02
  -1  12   4    1.51    2.33
   1 -12  -4    1.89    2.65
   1 -12  -4   -0.72    2.43
  -1  12   4   -1.83    2.34
  -1  12   4    0.74    2.16
   1 -12  -4   -1.18    2.94
   1 -12  -4   -0.37    2.50
   1 -12  -3   30.25    4.42
  -1  12   3   42.04    4.71
  -1  12   3   28.71    4.13
   1 -12  -3   40.12    4.76
  -1  12   3   42.81    4.79
  -1  12   3   32.45    4.26
   1 -12  -3   40.19    4.90
   1 -12  -3   31.98    4.54
  -1  12   2    2.49    2.33
   1 -12  -2    5.94    2.66
  -1  12   2    7.16    2.57
   1 -12  -2    5.98    2.92
  -1  12   2   -0.70    2.33
  -1  12   2    7.00    2.45
   1 -12  -2    2.46    2.54
   1 -12  -1    8.64    2.73
   1 -12  -1   11.01    2.87
  -1  12   1   10.78    2.74
  -1  12   1   10.89    2.75
   1 -12  -1   11.49    3.05
  -1  12   1   10.69    2.73
  -1  12   1   11.05    2.85
   1 -12  -1    8.79    2.82
  -1  12   0   44.86    4.65
   1 -12   0   41.98    4.48
   1 -12   0   36.63    4.21
  -1  12   0   46.69    4.52
   1 -12   0   38.99    4.59
  -1  12   0   43.19    4.56
   1 -12   0   30.64    3.92
   1 -12   0   37.24    4.36
  -1  12   0   33.60    4.06
   1 -12   1   -0.60    2.27
   1 -12   1    0.30    2.20
  -1  12  -1    0.67    2.19
  -1  12  -1    2.16    1.99
   1 -12   1   -0.33    2.35
   1 -12   1    3.08    2.09
  -1  12  -1   -0.33    2.16
  -1  12  -1    0.62    2.01
   1 -12   1    0.31    2.15
  -1  12  -2   25.46    3.72
   1 -12   2   19.94    3.42
   1 -12   2   24.07    3.41
  -1  12  -2   21.64    3.24
   1 -12   2   21.97    3.57
   1 -12   2   27.45    3.73
  -1  12  -2   28.90    3.78
  -1  12  -2   25.22    3.61
   1 -12   2   22.08    3.44
   1 -12   3   18.71    3.26
  -1  12  -3   26.40    3.66
   1 -12   3   15.95    3.18
  -1  12  -3   19.58    3.33
   1 -12   3   21.52    3.30
  -1  12  -3   25.54    3.36
  -1  12  -4    7.61    2.52
   1 -12   4    8.42    2.67
   1 -12   4    4.12    2.44
   1 -12   4    5.90    2.41
  -1  12  -4    6.33    2.72
  -1  12  -4    6.38    2.28
   1 -12   4    5.74    2.19
   1 -12   5   11.35    2.59
  -1  12  -5   14.66    2.99
  -1  12  -5   11.12    2.69
   1 -12   5   14.93    2.94
   1 -12   5   13.45    2.64
  -1  12  -5   10.71    2.65
   1 -12   6   -2.06    2.09
  -1  12  -6   -0.34    2.11
   1 -12   6   -1.59    2.03
   1 -12   6    0.90    1.90
  -1  12  -6   -1.03    2.06
  -1  12  -6   -1.55    2.11
   1 -12   6    1.44    1.84
   1 -12   7    2.61    2.06
  -1  12  -7    9.29    2.72
   1 -12   7    2.24    1.86
  -1  12  -7    3.50    2.22
   1 -12   7    2.72    2.21
   1 -12   7   11.07    2.62
  -1  12  -7    3.45    2.21
  -1  12  -8   12.35    3.03
   1 -12   8   14.79    2.91
   1 -12   8   15.14    3.13
  -1  12  -8   11.49    2.99
   1 -12   8   13.63    2.81
  -1  12  -9   -3.27    2.37
   1 -12   9    1.55    1.91
   1 -12   9   -0.30    2.05
  -1  12  -9   -0.37    2.11
   1 -12   9    3.51    2.15
  -1  12 -10    2.25    2.08
   1 -12  10    1.93    2.08
  -1  12 -10    2.67    2.12
   1 -12  10    0.65    2.30
   1 -11  -6   22.54    4.03
  -1  11   6   16.47    3.52
  -1  11   6   24.40    3.78
  -1  11   6   20.01    3.62
   1 -11  -6   16.96    4.07
   1 -11  -6   19.61    3.83
   1 -11  -6   19.71    3.92
  -1  11   5    6.56    2.50
   1 -11  -5    7.00    3.07
   1 -11  -5    6.44    2.92
  -1  11   5   12.67    3.23
  -1  11   5    6.38    2.31
   1 -11  -5    8.30    2.86
   1 -11  -5    3.08    2.69
   1 -11  -4   19.83    3.63
  -1  11   4   20.81    3.54
  -1  11   4   20.89    3.64
   1 -11  -4   17.89    3.58
  -1  11   4   23.47    3.49
   1 -11  -4   22.05    3.93
   1 -11  -4   22.78    3.86
   1 -11  -3   15.24    3.12
  -1  11   3   15.36    2.95
   1 -11  -3   13.91    3.15
  -1  11   3   13.67    2.77
  -1  11   3   13.42    2.86
   1 -11  -3   17.87    3.20
   1 -11  -3   11.65    3.13
  -1  11   3   12.10    3.03
  -1  11   2   -0.33    2.10
   1 -11  -2    2.26    2.02
   1 -11  -2    0.54    1.73
   1 -11  -2   -0.33    2.32
  -1  11   2   -0.64    1.95
  -1  11   2    0.98    1.88
   1 -11  -2   -0.65    2.09
  -1  11   2    0.31    1.93
  -1  11   1   26.51    3.49
   1 -11  -1   26.63    3.69
   1 -11  -1   29.67    3.70
   1 -11  -1   28.07    3.92
  -1  11   1   32.82    3.83
  -1  11   1   34.74    3.96
   1 -11  -1   29.13    3.70
  -1  11   1   24.71    3.53
   1 -11   0    2.03    1.98
  -1  11   0    1.87    2.02
   1 -11   0    2.49    2.01
   1 -11   0    0.94    2.12
  -1  11   0    2.07    1.76
  -1  11   0    2.49    1.99
   1 -11   0    2.52    1.87
  -1  11   0    2.61    1.90
   1 -11   0   -1.18    1.95
  -1  11  -1   -0.31    2.01
   1 -11   1    0.82    1.72
   1 -11   1    3.88    2.07
   1 -11   1    3.95    2.33
  -1  11  -1    3.13    1.80
  -1  11  -1    3.69    1.99
   1 -11   1    0.26    1.95
   1 -11   1    2.81    1.96
  -1  11  -1    2.85    1.82
   1 -11   2    4.16    1.93
  -1  11  -2    2.73    1.97
   1 -11   2    3.05    2.13
   1 -11   2    3.22    2.30
  -1  11  -2    5.54    2.11
   1 -11   2    5.01    1.96
  -1  11  -2    4.26    2.16
   1 -11   2    2.94    2.00
  -1  11  -2    3.66    1.98
  -1  11  -3    1.21    1.83
   1 -11   3    0.55    1.89
   1 -11   3    1.41    2.09
  -1  11  -3    3.25    1.87
   1 -11   3   -0.27    2.13
  -1  11  -3    1.52    1.88
   1 -11   3    1.39    1.77
  -1  11  -3    2.23    1.86
   1 -11   3    2.78    2.00
   1 -11   4    1.92    1.98
  -1  11  -4   -0.30    1.88
   1 -11   4    0.81    1.84
  -1  11  -4    1.34    1.60
  -1  11  -4    0.31    1.87
   1 -11   4    0.81    1.94
  -1  11  -4   -0.84    1.89
   1 -11   4    0.24    1.78
  -1  11  -5   -1.23    1.71
   1 -11   5   -0.55    1.89
  -1  11  -5   -0.27    1.58
   1 -11   5    0.47    1.71
   1 -11   5   -0.27    2.18
  -1  11  -5   -0.31    1.70
   1 -11   5   -1.29    2.11
  -1  11  -5    1.13    1.81
  -1  11  -6    1.26    1.85
   1 -11   6   -0.27    1.89
   1 -11   6    5.07    1.88
  -1  11  -6    3.83    2.28
   1 -11   6    2.49    2.05
  -1  11  -6    1.43    1.66
   1 -11   6    1.08    1.95
   1 -11   7    3.98    2.12
  -1  11  -7    7.11    2.40
   1 -11   7    2.68    2.06
  -1  11  -7    5.27    2.37
   1 -11   7    6.98    2.43
   1 -11   7    3.95    2.27
  -1  11  -7    6.45    2.18
  -1  11  -8   -3.68    2.39
   1 -11   8    0.28    1.88
  -1  11  -8    0.34    2.11
   1 -11   8    0.28    2.16
   1 -11   8    1.17    2.02
  -1  11  -8   -0.30    1.83
  -1  11  -9   -0.35    2.01
   1 -11   9    0.89    1.88
  -1  11  -9    1.06    1.96
   1 -11   9    0.91    2.04
   1 -11  10    5.34    2.05
  -1  11 -10    3.63    2.19
   1 -11  10    3.11    2.08
  -1  11 -10    3.32    2.31
   1 -11  10    2.18    2.23
  -1  11 -11   -0.38    2.06
   1 -11  11    2.84    2.02
   1 -11  11   -0.32    2.15
  -1  11 -11   -1.15    2.19
   1 -11  11    0.96    2.06
   1 -10  -7    1.86    2.56
  -1  10   7    2.19    2.20
  -1  10   7    6.32    2.87
  -1  10   7    0.34    2.02
   1 -10  -7    6.12    3.38
   1 -10  -7    6.75    2.81
   1 -10  -7    5.59    2.86
   1 -10  -6    0.36    2.47
  -1  10   6    4.94    2.44
  -1  10   6    5.36    2.40
  -1  10   6    6.85    2.59
  -1  10   6    9.54    2.54
   1 -10  -6    5.86    2.81
   1 -10  -6    4.16    2.61
   1 -10  -5    2.05    2.37
  -1  10   5    1.02    2.13
  -1  10   5   -0.34    2.19
   1 -10  -5   -0.62    2.23
  -1  10   5    1.50    1.81
  -1  10   5    1.99    1.83
   1 -10  -5   -0.33    2.11
   1 -10  -5    0.36    2.34
   1 -10  -4   59.66    5.47
  -1  10   4   63.40    5.48
   1 -10  -4   51.35    5.20
  -1  10   4   60.17    5.42
  -1  10   4   56.39    5.09
  -1  10   4   53.02    5.13
   1 -10  -4   45.49    5.33
   1 -10  -4   65.92    5.52
  -1  10   3   60.96    5.32
   1 -10  -3   65.68    5.59
  -1  10   3   58.66    5.33
   1 -10  -3   65.47    5.53
  -1  10   3   53.38    4.80
  -1  10   3   57.67    5.28
  -1  10   3   62.54    5.28
   1 -10  -3   57.90    5.36
   1 -10  -2    2.47    1.68
   1 -10  -2    0.59    1.90
  -1  10   2   -0.30    1.87
   1 -10  -2    1.49    2.38
  -1  10   2    0.59    1.75
  -1  10   2    4.16    2.07
  -1  10   2   -0.75    1.65
  -1  10   2   -0.28    1.69
   1 -10  -2    0.29    2.09
  -1  10   1    1.45    1.72
   1 -10  -1    1.11    1.69
   1 -10  -1   -0.75    1.79
  -1  10   1    0.28    1.87
   1 -10  -1   -2.34    2.03
   1 -10  -1    0.22    1.58
  -1  10   1    0.58    1.65
   1 -10  -1    1.12    2.02
  -1  10   1   -1.08    1.79
   1 -10   0   40.23    3.90
  -1  10   0   34.31    3.79
   1 -10   0   35.55    3.88
  -1  10   0   40.70    3.95
   1 -10   0   32.25    3.97
  -1  10   0   36.18    3.89
   1 -10   0   39.66    3.71
   1 -10   0   39.88    3.97
  -1  10   0   37.81    3.90
   1 -10   1   11.77    2.54
   1 -10   1   11.59    2.40
  -1  10  -1   10.28    2.28
  -1  10  -1   10.59    2.32
   1 -10   1   10.37    2.52
   1 -10   1   10.08    2.21
  -1  10  -1    8.61    2.28
  -1  10  -1    8.25    2.29
   1 -10   1   14.39    2.55
   1 -10   2   51.53    4.46
  -1  10  -2   42.41    4.16
   1 -10   2   40.27    3.99
   1 -10   2   49.07    4.51
  -1  10  -2   44.63    4.13
   1 -10   2   49.49    4.24
  -1  10  -2   51.28    4.60
  -1  10  -2   44.88    4.23
   1 -10   2   47.24    3.92
   1 -10   2   50.13    4.35
   1 -10   3   36.94    3.68
   1 -10   3   46.16    4.16
  -1  10  -3   41.39    4.21
   1 -10   3   35.22    3.86
  -1  10  -3   45.54    4.03
   1 -10   3   48.65    4.12
  -1  10  -3   41.27    4.18
  -1  10  -3   35.17    3.79
   1 -10   3   41.70    3.89
   1 -10   3   40.63    3.75
  -1  10  -4    0.83    1.84
   1 -10   4    0.99    1.78
  -1  10  -4    1.48    1.59
   1 -10   4   -0.48    1.85
   1 -10   4   -1.25    1.53
  -1  10  -4   -0.84    1.51
   1 -10   4    0.99    1.92
   1 -10   4    1.81    1.89
  -1  10  -4   -1.02    1.87
  -1  10  -5    7.64    2.29
   1 -10   5    7.86    2.27
   1 -10   5    6.07    1.84
  -1  10  -5   10.45    2.17
  -1  10  -5    8.05    2.35
   1 -10   5    7.25    2.22
   1 -10   5    8.85    2.24
  -1  10  -5    5.68    2.06
   1 -10   6   21.42    2.85
  -1  10  -6   20.77    3.10
  -1  10  -6   17.99    2.74
   1 -10   6   21.10    2.95
   1 -10   6   23.77    3.02
  -1  10  -6   21.62    3.25
  -1  10  -6   17.43    2.74
   1 -10   6   15.10    2.74
   1 -10   7    0.72    1.74
   1 -10   7   -0.46    1.58
  -1  10  -7    0.91    1.81
  -1  10  -7   -1.31    1.63
   1 -10   7    1.28    1.73
   1 -10   7    0.51    1.77
  -1  10  -7    1.54    2.10
  -1  10  -7   -0.54    1.72
   1 -10   7   -1.32    2.08
   1 -10   8    9.06    2.44
  -1  10  -8    8.91    2.53
   1 -10   8    9.18    2.53
  -1  10  -8   14.19    2.88
   1 -10   8    7.41    2.32
   1 -10   8   11.54    2.61
  -1  10  -8   10.98    2.48
  -1  10  -9    1.00    1.95
   1 -10   9   -1.09    1.84
   1 -10   9   -0.85    1.95
  -1  10  -9   -1.69    2.31
   1 -10   9    0.85    2.02
  -1  10 -10    0.70    2.30
   1 -10  10   -1.46    1.73
   1 -10  10   -1.49    2.07
  -1  10 -10    0.36    2.03
   1 -10  10   -0.29    2.06
   1 -10  11    3.42    2.14
  -1  10 -11    6.95    2.50
   1 -10  11    5.88    2.34
  -1  10 -11    1.86    2.19
   1 -10  11    4.22    2.14
   1 -10  12   -1.96    2.16
  -1  10 -12    2.66    2.20
   1 -10  12    0.32    1.92
  -1  10 -12    3.52    2.32
   1 -10  12   -3.36    2.25
   1  -9  -8   20.77    3.98
   1  -9  -8   16.88    3.70
  -1   9   8   22.13    3.55
  -1   9   8   29.11    4.08
   1  -9  -8   15.55    3.73
  -1   9   8   22.45    3.60
   1  -9  -8   20.57    3.83
   1  -9  -7    2.07    2.45
  -1   9   7    0.69    2.14
  -1   9   7    1.76    2.30
  -1   9   7   -0.64    2.08
   1  -9  -7   -1.64    2.74
   1  -9  -7   -0.75    2.28
   1  -9  -7    0.66    2.10
   1  -9  -6   21.41    3.47
  -1   9   6   26.23    3.51
  -1   9   6   22.17    3.58
  -1   9   6   19.40    3.21
  -1   9   6   15.43    2.98
   1  -9  -6   22.81    3.88
   1  -9  -6   21.31    3.42
  -1   9   5   22.90    3.47
   1  -9  -5   25.95    3.59
   1  -9  -5   23.18    3.47
  -1   9   5   26.68    3.55
  -1   9   5   24.98    3.35
  -1   9   5   26.48    3.43
   1  -9  -5   31.21    4.05
   1  -9  -5   21.70    3.44
  -1   9   4   38.22    4.16
   1  -9  -4   40.02    4.27
  -1   9   4   42.11    4.42
   1  -9  -4   39.91    4.28
  -1   9   4   37.32    4.00
  -1   9   4   46.33    4.21
   1  -9  -4   42.35    4.40
   1  -9  -4   28.47    4.08
   1  -9  -3  234.76   12.38
  -1   9   3  240.12   13.07
   1  -9  -3  259.61   13.24
  -1   9   3  247.76   13.19
   1  -9  -3  242.60   13.05
  -1   9   3  239.10   13.07
  -1   9   3  244.35   12.77
  -1   9   3  241.14   12.94
   1  -9  -3  246.93   13.18
   1  -9  -2   13.42    2.68
  -1   9   2   15.17    2.71
   1  -9  -2   12.36    2.37
   1  -9  -2   12.97    2.72
  -1   9   2   18.03    2.76
  -1   9   2   13.13    2.44
  -1   9   2   12.44    2.36
   1  -9  -2   12.94    2.49
  -1   9   2   11.11    2.27
   1  -9  -1    4.46    1.96
  -1   9   1    4.17    1.87
   1  -9  -1    4.94    2.00
   1  -9  -1    2.87    2.05
  -1   9   1    1.78    1.67
  -1   9   1    2.59    1.82
  -1   9   1    2.38    1.58
   1  -9  -1    5.40    1.72
   1  -9  -1    2.75    1.87
  -1   9   1    2.17    1.71
   1  -9   0   84.85    5.68
  -1   9   0   69.43    5.48
   1  -9   0   78.47    5.48
   1  -9   0   74.42    5.56
  -1   9   0   76.71    5.48
   1  -9   0   70.70    5.20
  -1   9   0   74.00    5.09
  -1   9   0   72.26    5.47
   1  -9   0   80.61    5.62
  -1   9   0   77.11    5.44
   1  -9   1   42.28    3.77
   1  -9   1   47.19    4.04
  -1   9  -1   40.46    3.97
   1  -9   1   44.16    4.08
  -1   9  -1   36.18    3.57
  -1   9  -1   41.87    3.94
   1  -9   1   42.25    3.69
  -1   9  -1   43.11    3.62
   1  -9   1   44.35    3.92
  -1   9  -1   41.01    3.75
   1  -9   1   38.61    3.36
   1  -9   2   22.24    2.73
   1  -9   2   23.46    2.92
  -1   9  -2   22.69    2.97
  -1   9  -2   22.35    2.79
   1  -9   2   18.01    2.85
   1  -9   2   26.39    2.90
  -1   9  -2   24.18    2.91
   1  -9   2   24.16    2.87
   1  -9   2   21.35    2.57
  -1   9  -2   21.46    2.83
  -1   9  -2   22.61    2.56
   1  -9   3   59.07    4.62
  -1   9  -3   61.29    4.81
   1  -9   3   61.76    4.46
   1  -9   3   62.15    4.34
   1  -9   3   55.18    4.63
  -1   9  -3   59.61    4.60
   1  -9   3   63.28    4.76
  -1   9  -3   62.22    4.94
  -1   9  -3   58.60    4.60
   1  -9   3   57.85    4.48
   1  -9   3   64.29    4.58
  -1   9  -4   16.05    2.55
   1  -9   4   11.71    2.32
   1  -9   4   14.71    2.28
   1  -9   4   11.47    2.28
  -1   9  -4   12.11    2.24
  -1   9  -4   13.68    2.56
   1  -9   4   14.43    2.45
  -1   9  -4   13.71    2.32
   1  -9   4   17.44    2.53
   1  -9   5   36.52    3.63
  -1   9  -5   41.45    3.90
   1  -9   5   37.53    3.61
  -1   9  -5   34.89    3.53
   1  -9   5   38.19    3.69
  -1   9  -5   40.04    4.00
  -1   9  -5   34.60    3.47
   1  -9   5   35.19    3.64
   1  -9   6    4.88    1.82
  -1   9  -6    5.93    2.17
   1  -9   6    3.25    1.73
   1  -9   6    5.17    1.85
  -1   9  -6    5.18    1.84
   1  -9   6    7.28    2.07
  -1   9  -6    6.54    2.08
   1  -9   6    4.18    1.87
  -1   9  -6    3.13    1.72
   1  -9   7    0.42    1.76
   1  -9   7    2.24    1.57
  -1   9  -7    0.85    1.71
  -1   9  -7    0.49    1.59
   1  -9   7    3.13    1.78
  -1   9  -7    1.73    1.78
   1  -9   7    0.69    1.74
  -1   9  -7    0.75    1.66
   1  -9   7   -1.22    1.90
   1  -9   8    8.34    2.06
  -1   9  -8    4.47    2.20
  -1   9  -8   10.32    2.29
   1  -9   8    4.08    2.00
   1  -9   8    4.39    2.03
  -1   9  -8    9.45    2.51
  -1   9  -8    6.06    2.23
   1  -9   8    5.62    2.10
  -1   9  -9    5.05    2.37
   1  -9   9    5.31    2.01
  -1   9  -9    4.09    1.97
   1  -9   9    9.95    2.49
  -1   9  -9    5.77    2.20
   1  -9   9    5.32    2.32
  -1   9  -9    8.89    2.49
  -1   9 -10    2.01    2.24
   1  -9  10    0.28    1.96
   1  -9  10    2.83    2.19
  -1   9 -10    4.78    2.37
   1  -9  10    3.30    2.11
   1  -9  11    0.30    2.07
  -1   9 -11    2.47    2.25
   1  -9  11   -1.18    1.95
  -1   9 -11    2.18    2.11
   1  -9  11    0.28    1.95
   1  -9  12    0.32    2.02
  -1   9 -12   -0.75    2.22
   1  -9  12    1.83    2.06
  -1   9 -12    0.38    1.95
  -1   8  10   -0.33    2.16
   1  -8  -9    0.86    2.92
  -1   8   9    4.76    2.53
   1  -8  -9    9.45    3.29
  -1   8   9    3.75    1.99
  -1   8   9    7.58    2.54
   1  -8  -9    5.53    2.96
   1  -8  -8   49.29    5.15
   1  -8  -8   51.98    5.74
  -1   8   8   57.88    5.37
  -1   8   8   43.01    4.60
   1  -8  -8   54.26    5.77
  -1   8   8   55.04    5.06
   1  -8  -8   50.84    5.51
   1  -8  -7   -0.64    2.29
  -1   8   7    4.14    2.26
  -1   8   7    3.63    2.09
   1  -8  -7    1.52    2.56
  -1   8   7   -0.31    1.95
  -1   8   7    1.09    1.74
   1  -8  -7    0.30    2.07
   1  -8  -7    1.74    2.37
   1  -8  -6   33.65    4.11
  -1   8   6   43.10    4.36
  -1   8   6   39.92    4.20
  -1   8   6   41.82    4.20
  -1   8   6   29.79    3.61
  -1   8   6   41.18    4.13
   1  -8  -6   37.08    4.71
   1  -8  -6   36.72    4.32
   1  -8  -6   35.51    4.08
  -1   8   5   19.42    3.15
   1  -8  -5   17.26    3.13
   1  -8  -5   17.15    2.87
  -1   8   5   22.50    3.16
  -1   8   5   18.81    2.71
  -1   8   5   22.46    3.13
  -1   8   5   22.41    3.15
   1  -8  -5   21.79    3.23
   1  -8  -5   21.78    3.10
   1  -8  -4   60.41    5.05
  -1   8   4   63.33    5.01
  -1   8   4   62.29    5.10
   1  -8  -4   56.48    4.79
  -1   8   4   51.72    4.78
  -1   8   4   59.52    4.81
  -1   8   4   49.53    4.24
   1  -8  -4   65.38    5.07
   1  -8  -4   63.76    5.23
   1  -8  -3  139.61    7.67
  -1   8   3  141.03    8.20
   1  -8  -3  132.97    8.16
  -1   8   3  130.93    8.12
   1  -8  -3  144.76    8.26
  -1   8   3  123.17    7.41
  -1   8   3  134.39    8.09
  -1   8   3  128.00    7.75
   1  -8  -3  144.78    8.29
  -1   8   3  118.73    7.80
   1  -8  -2   50.69    3.95
   1  -8  -2   47.29    4.20
  -1   8   2   47.34    4.06
  -1   8   2   46.70    4.13
   1  -8  -2   47.45    4.17
  -1   8   2   47.17    4.02
  -1   8   2   41.53    3.68
   1  -8  -2   44.55    3.62
   1  -8  -2   45.05    4.07
  -1   8   2   39.40    3.72
   1  -8  -1    0.78    1.58
  -1   8   1    1.15    1.45
   1  -8  -1    1.74    1.48
   1  -8  -1    2.09    1.87
  -1   8   1    0.90    1.41
   1  -8  -1    0.53    1.37
  -1   8   1   -0.46    1.42
   1  -8  -1    1.54    1.56
  -1   8   1    0.58    1.17
  -1   8   1    2.13    1.41
  -1   8   0   40.65    3.87
   1  -8   0   44.55    3.75
   1  -8   0   46.53    3.78
   1  -8   0   49.10    3.98
  -1   8   0   41.48    3.67
  -1   8   0   45.08    3.90
  -1   8   0   42.56    3.45
   1  -8   0   44.54    3.61
   1  -8   0   41.37    3.19
  -1   8   0   38.03    3.62
   1  -8   0   42.34    3.78
   1  -8   1    1.96    1.70
   1  -8   1    6.25    1.75
  -1   8  -1    4.59    1.80
  -1   8  -1    3.49    1.63
   1  -8   1    5.53    1.93
  -1   8  -1    4.13    1.80
   1  -8   1    7.23    1.75
   1  -8   1    3.68    1.66
  -1   8  -1    3.60    1.51
   1  -8   1    3.81    1.50
  -1   8  -1    5.74    1.55
   1  -8   2   82.30    5.27
  -1   8  -2   84.68    5.45
   1  -8   2   75.04    5.03
   1  -8   2   78.88    5.38
   1  -8   2   76.68    4.77
  -1   8  -2   76.76    5.24
   1  -8   2   83.95    5.33
  -1   8  -2   77.03    4.91
  -1   8  -2   80.94    5.44
  -1   8  -2   78.68    5.29
   1  -8   2   67.93    4.83
   1  -8   2   77.95    5.10
   1  -8   3   -0.16    1.26
   1  -8   3   -0.39    1.52
  -1   8  -3    1.32    1.52
  -1   8  -3    0.20    1.14
   1  -8   3    1.30    1.24
   1  -8   3    0.19    1.47
   1  -8   3    2.70    1.52
  -1   8  -3   -0.88    1.38
   1  -8   3   -0.68    1.25
  -1   8  -3    0.34    1.09
   1  -8   3   -1.24    1.42
  -1   8  -3    1.60    1.53
   1  -8   4   35.18    2.81
   1  -8   4   35.28    3.25
   1  -8   4   31.43    2.80
  -1   8  -4   30.03    3.24
   1  -8   4   32.24    3.06
  -1   8  -4   27.65    3.05
   1  -8   4   30.31    2.96
   1  -8   4   27.75    2.98
  -1   8  -4   30.01    3.21
   1  -8   4   35.15    2.94
  -1   8  -4   31.31    3.19
   1  -8   4   30.70    3.08
  -1   8  -4   28.41    2.79
   1  -8   5    0.69    1.38
  -1   8  -5    0.24    1.58
   1  -8   5   -1.15    1.56
   1  -8   5    0.58    1.44
  -1   8  -5    0.63    1.26
  -1   8  -5    0.72    1.49
   1  -8   5    0.40    1.53
  -1   8  -5   -0.21    1.43
   1  -8   5    0.20    1.38
  -1   8  -5    0.18    1.34
   1  -8   6   20.04    2.48
  -1   8  -6   18.91    2.84
   1  -8   6   22.00    2.61
   1  -8   6   18.59    2.65
  -1   8  -6   20.02    2.61
   1  -8   6   18.82    2.60
  -1   8  -6   18.85    2.91
  -1   8  -6   18.63    2.55
   1  -8   6   20.84    2.69
  -1   8  -7   37.98    3.82
   1  -8   7   38.51    3.57
   1  -8   7   40.89    3.65
  -1   8  -7   24.73    3.21
   1  -8   7   25.58    3.11
  -1   8  -7   42.45    3.91
   1  -8   7   36.82    3.65
  -1   8  -7   35.72    3.48
  -1   8  -8   11.79    2.50
   1  -8   8    8.04    2.23
   1  -8   8   10.52    2.33
  -1   8  -8   10.60    2.26
  -1   8  -8   11.42    2.60
   1  -8   8    9.68    2.05
   1  -8   8    9.66    2.24
  -1   8  -8   12.10    2.57
  -1   8  -9   11.74    2.80
   1  -8   9   13.59    2.58
   1  -8   9   10.80    2.16
   1  -8   9   11.14    2.45
  -1   8  -9    8.18    2.30
  -1   8  -9   10.45    2.66
  -1   8  -9    6.56    2.25
   1  -8   9    7.87    2.21
   1  -8  10   51.51    4.39
   1  -8  10   53.49    4.84
  -1   8 -10   49.35    5.04
   1  -8  10   54.63    4.65
  -1   8 -10   40.46    4.49
  -1   8 -10   45.05    5.09
  -1   8 -10   53.03    4.76
   1  -8  10   45.51    4.40
   1  -8  11   -1.30    1.80
  -1   8 -11   -1.03    2.22
   1  -8  11   -0.30    1.89
   1  -8  11    0.28    1.87
  -1   8 -11   -2.12    2.28
   1  -8  11    1.05    1.76
   1  -8  12    1.98    1.87
  -1   8 -12    0.73    2.05
   1  -8  12    1.87    1.93
  -1   8 -12    2.24    2.58
   1  -8  12    1.45    1.89
   1  -8  13    7.18    2.34
  -1   8 -13    1.15    2.54
   1  -8  13    0.60    1.88
   1  -8  13    2.67    2.09
  -1   8 -13    2.38    2.48
   1  -7 -10    2.13    2.82
  -1   7  10    2.93    2.32
   1  -7 -10   -1.29    2.69
  -1   7  10    4.54    2.12
  -1   7  10    3.83    2.35
   1  -7 -10    1.99    2.45
   1  -7  -9   -2.01    3.00
  -1   7   9    1.04    2.00
  -1   7   9    1.32    2.03
  -1   7   9    0.30    1.99
   1  -7  -9    3.23    2.58
   1  -7  -9   -0.37    2.43
   1  -7  -8    4.58    2.34
   1  -7  -8    4.14    2.91
  -1   7   8    3.59    2.16
   1  -7  -8    3.40    2.55
  -1   7   8    3.39    1.95
  -1   7   8    3.08    2.17
   1  -7  -8    3.80    2.43
  -1   7   7   16.10    2.91
   1  -7  -7   17.34    2.96
  -1   7   7   18.38    3.01
   1  -7  -7   13.93    3.16
  -1   7   7   15.48    2.91
  -1   7   7   12.75    2.53
   1  -7  -7   11.80    2.90
   1  -7  -7   14.43    2.76
  -1   7   6    0.55    1.67
   1  -7  -6    0.27    1.92
  -1   7   6   -0.29    1.83
  -1   7   6   -0.48    1.47
  -1   7   6   -0.53    1.88
   1  -7  -6    0.65    2.07
  -1   7   6    0.27    1.56
   1  -7  -6   -0.78    1.92
   1  -7  -6    0.59    2.07
  -1   7   5   17.98    2.88
   1  -7  -5   19.49    2.92
  -1   7   5   18.34    2.84
   1  -7  -5   16.94    2.72
  -1   7   5   13.61    2.35
  -1   7   5   17.91    2.79
  -1   7   5   17.78    2.74
   1  -7  -5   17.92    2.94
   1  -7  -5   20.76    3.19
  -1   7   4    9.11    2.27
   1  -7  -4    6.85    2.08
  -1   7   4    6.67    2.07
   1  -7  -4    7.08    2.05
  -1   7   4    6.49    1.85
  -1   7   4    7.43    1.81
  -1   7   4    5.60    1.91
   1  -7  -4    9.90    2.19
   1  -7  -4    6.01    1.98
   1  -7  -3   -1.53    1.84
  -1   7   3   -0.22    1.44
   1  -7  -3   -0.50    1.36
   1  -7  -3    1.51    1.80
  -1   7   3    0.69    1.53
  -1   7   3    1.05    1.21
  -1   7   3    0.82    1.38
  -1   7   3    0.87    1.43
  -1   7   3    1.67    1.42
   1  -7  -3    1.52    1.60
   1  -7  -2    1.01    1.25
   1  -7  -2   -0.41    1.44
  -1   7   2    0.42    1.35
  -1   7   2   -1.70    1.51
   1  -7  -2   -0.21    1.53
  -1   7   2   -0.21    1.47
  -1   7   2   -0.63    1.02
  -1   7   2    0.94    1.28
   1  -7  -2   -0.15    1.18
   1  -7  -2   -0.20    1.39
  -1   7   2   -0.20    1.26
   1  -7  -1    8.80    1.75
   1  -7  -1   11.26    1.99
  -1   7   1   10.38    2.04
  -1   7   1    6.77    1.82
   1  -7  -1   11.41    2.11
  -1   7   1   10.46    2.05
  -1   7   1   10.82    1.61
   1  -7  -1    9.31    1.72
  -1   7   1    8.28    1.74
  -1   7   1    7.09    1.59
   1  -7  -1   11.41    2.06
   1  -7   0   20.68    2.41
   1  -7   0   20.17    2.38
  -1   7   0   15.95    2.27
  -1   7   0   18.05    2.38
   1  -7   0   16.61    2.33
   1  -7   0   18.06    2.22
  -1   7   0   16.96    2.24
  -1   7   0   19.00    1.95
  -1   7   0   16.23    2.26
   1  -7   0   14.94    1.86
  -1   7   0   18.09    2.19
   1  -7   0   18.63    2.36
   1  -7   1    1.19    1.27
  -1   7  -1    2.27    1.44
   1  -7   1   -0.16    1.25
   1  -7   1    3.88    1.54
   1  -7   1    1.88    1.05
  -1   7  -1    0.36    1.23
  -1   7  -1    0.38    1.28
  -1   7  -1    0.81    0.93
   1  -7   1    3.06    1.46
   1  -7   1    1.34    1.13
   1  -7   1    1.65    1.37
  -1   7  -1    0.86    1.26
  -1   7  -1    0.15    0.98
   1  -7   2   96.30    5.72
  -1   7  -2  102.81    6.09
   1  -7   2   99.94    5.28
   1  -7   2  102.27    6.00
   1  -7   2  101.91    6.09
  -1   7  -2   94.97    5.85
   1  -7   2  100.44    5.60
  -1   7  -2   92.07    5.61
  -1   7  -2  102.98    5.35
  -1   7  -2   98.46    6.12
   1  -7   2  108.12    5.97
   1  -7   2   98.99    5.79
  -1   7  -2   99.02    5.89
   1  -7   2  104.14    5.77
   1  -7   3    0.12    0.91
   1  -7   3    0.34    1.36
   1  -7   3    0.14    1.06
  -1   7  -3    0.58    1.36
   1  -7   3    0.98    1.31
   1  -7   3    0.88    1.25
  -1   7  -3   -0.18    1.20
   1  -7   3   -0.67    1.34
  -1   7  -3   -0.19    1.31
  -1   7  -3    0.87    1.27
   1  -7   3    0.16    1.28
  -1   7  -3    0.76    1.09
   1  -7   3    0.71    1.14
  -1   7  -4  181.37    9.65
   1  -7   4  180.28    8.82
   1  -7   4  183.53    9.25
   1  -7   4  193.10    9.08
   1  -7   4  171.22    8.98
   1  -7   4  177.89    9.19
  -1   7  -4  177.61    9.29
  -1   7  -4  186.18    9.19
   1  -7   4  177.29    9.27
  -1   7  -4  172.24    9.48
   1  -7   4  168.69    8.75
  -1   7  -4  180.04    9.39
   1  -7   4  179.71    9.20
   1  -7   5  348.85   16.40
   1  -7   5  362.60   16.42
  -1   7  -5  335.90   16.85
   1  -7   5  355.25   16.57
  -1   7  -5  343.06   16.61
   1  -7   5  353.79   16.50
  -1   7  -5  351.95   16.90
  -1   7  -5  358.65   16.46
   1  -7   5  371.77   16.64
  -1   7  -5  352.03   16.68
  -1   7  -6   74.34    5.49
   1  -7   6   77.74    4.94
   1  -7   6   83.14    5.23
   1  -7   6   75.81    4.75
   1  -7   6   80.00    5.26
  -1   7  -6   77.62    5.27
  -1   7  -6   81.23    5.15
   1  -7   6   75.52    5.07
  -1   7  -6   77.64    5.61
  -1   7  -6   81.51    5.38
   1  -7   6   75.09    5.23
   1  -7   7   11.38    2.08
  -1   7  -7    9.32    2.30
   1  -7   7    9.87    2.12
  -1   7  -7   17.66    2.57
   1  -7   7   12.02    2.30
  -1   7  -7   11.73    2.47
   1  -7   7   15.12    2.29
  -1   7  -7   10.46    2.18
  -1   7  -7   17.35    2.32
   1  -7   7   12.87    2.30
  -1   7  -8    0.27    1.79
   1  -7   8    0.39    1.42
   1  -7   8    0.45    1.63
  -1   7  -8    0.24    1.78
   1  -7   8   -0.89    1.76
  -1   7  -8    2.98    1.89
  -1   7  -8   -0.23    1.59
   1  -7   8   -0.22    1.61
   1  -7   9   91.74    6.09
  -1   7  -9   84.49    6.64
   1  -7   9   90.31    6.28
  -1   7  -9   98.13    6.45
   1  -7   9   89.09    6.12
  -1   7  -9   96.61    6.90
   1  -7   9   92.51    6.16
  -1   7  -9   89.30    6.33
   1  -7  10   26.61    3.42
  -1   7 -10   23.28    3.47
   1  -7  10   24.74    3.17
   1  -7  10   27.80    3.22
  -1   7 -10   24.29    3.30
  -1   7 -10   30.76    3.70
  -1   7 -10   26.36    3.46
   1  -7  10   21.68    3.04
   1  -7  11    2.62    1.85
   1  -7  11   -0.86    1.99
  -1   7 -11    0.67    2.18
  -1   7 -11    0.34    1.99
  -1   7 -11    1.78    2.05
   1  -7  11    0.79    1.73
  -1   7 -12   -0.72    2.14
   1  -7  12    0.57    1.86
   1  -7  12   -0.91    2.02
  -1   7 -12   -1.10    2.63
   1  -7  12    0.54    1.82
  -1   7 -12   -1.92    2.05
   1  -7  13    0.30    1.86
  -1   7 -13   -2.68    2.81
   1  -7  13    0.32    2.16
  -1   7 -13   -1.95    2.61
   1  -6 -11    9.75    3.50
  -1   6  11   15.87    2.91
   1  -6 -11   12.07    3.43
  -1   6  11   13.51    2.94
  -1   6  11    9.14    2.79
  -1   6  11   11.03    2.90
   1  -6 -11   17.29    3.80
   1  -6 -11    4.83    3.33
   1  -6 -10    5.60    2.59
  -1   6  10    2.56    1.84
  -1   6  10    3.47    2.25
  -1   6  10    1.33    1.90
  -1   6  10    6.30    2.21
   1  -6 -10    3.66    2.69
   1  -6 -10    2.26    2.69
   1  -6  -9   -0.37    2.47
  -1   6   9    1.57    1.65
  -1   6   9   -0.65    1.91
  -1   6   9   -0.31    1.85
  -1   6   9    1.17    1.83
   1  -6  -9   -1.13    2.47
   1  -6  -9    1.39    2.29
   1  -6  -8   25.00    4.00
   1  -6  -8   23.89    3.57
  -1   6   8   25.44    3.41
  -1   6   8   27.06    3.17
  -1   6   8   24.28    3.25
  -1   6   8   20.86    3.15
   1  -6  -8   34.10    4.20
   1  -6  -8   30.00    3.83
  -1   6   7   26.98    3.33
   1  -6  -7   30.99    4.01
   1  -6  -7   23.17    3.31
  -1   6   7   26.17    3.33
  -1   6   7   21.13    2.79
   1  -6  -7   30.27    3.80
  -1   6   7   30.32    3.30
  -1   6   7   31.18    3.48
   1  -6  -7   27.12    3.64
   1  -6  -7   18.18    2.98
  -1   6   6  106.02    7.02
   1  -6  -6  106.23    7.16
  -1   6   6  117.98    7.37
   1  -6  -6  105.88    6.64
  -1   6   6  118.46    6.69
  -1   6   6  113.35    7.08
  -1   6   6  106.51    6.86
  -1   6   6  116.38    7.06
   1  -6  -6  118.06    7.61
   1  -6  -6  105.27    6.94
   1  -6  -6  107.97    7.33
   1  -6  -5   15.67    2.49
  -1   6   5   14.85    2.34
  -1   6   5   15.78    2.60
  -1   6   5   16.47    2.08
   1  -6  -5   16.26    2.46
  -1   6   5   15.77    2.34
  -1   6   5   13.48    2.29
  -1   6   5   14.55    2.28
   1  -6  -5   15.83    2.62
  -1   6   5   16.98    1.98
   1  -6  -5   14.04    2.47
   1  -6  -4   27.09    2.92
  -1   6   4   24.85    2.82
   1  -6  -4   20.99    2.29
   1  -6  -4   22.90    2.76
  -1   6   4   22.38    2.30
  -1   6   4   25.92    2.96
  -1   6   4   26.14    2.64
  -1   6   4   24.35    2.70
  -1   6   4   20.91    2.52
   1  -6  -4   24.54    2.90
   1  -6  -4   26.01    2.83
  -1   6   4   18.65    2.00
   1  -6  -3  101.27    5.51
   1  -6  -3   97.26    5.91
  -1   6   3   97.02    5.87
  -1   6   3   87.89    5.14
  -1   6   3  105.76    6.13
   1  -6  -3   95.95    5.87
  -1   6   3   92.33    5.50
   1  -6  -3   99.55    5.21
  -1   6   3   87.98    5.65
  -1   6   3   91.77    5.79
  -1   6   3   89.29    5.69
  -1   6   3   83.35    4.91
   1  -6  -3   97.74    5.91
   1  -6  -2  206.68    9.89
  -1   6   2  188.09    9.78
   1  -6  -2  190.50    9.45
   1  -6  -2  210.04    9.98
  -1   6   2  187.35    9.02
  -1   6   2  190.00    9.87
  -1   6   2  179.16    9.64
   1  -6  -2  192.45    9.27
  -1   6   2  186.28    9.41
  -1   6   2  183.45    9.77
  -1   6   2  189.85    9.73
   1  -6  -2  198.26    9.85
   1  -6  -1  671.20   28.78
   1  -6  -1  673.27   28.58
  -1   6   1  642.89   28.78
  -1   6   1  599.37   27.82
  -1   6   1  669.29   28.87
   1  -6  -1  746.19   29.04
  -1   6   1  663.34   28.79
   1  -6  -1  690.52   28.44
  -1   6   1  648.88   28.57
  -1   6   1  620.55   28.25
  -1   6   1  641.99   28.61
   1  -6  -1  639.36   27.93
   1  -6  -1  701.17   28.86
   1  -6   0    0.87    1.05
   1  -6   0    2.30    1.25
  -1   6   0    1.96    1.31
   1  -6   0    1.86    0.81
  -1   6   0    1.86    0.76
  -1   6   0    1.75    1.09
   1  -6   0    1.63    1.43
  -1   6   0    2.10    1.26
   1  -6   0    3.06    1.18
  -1   6   0    0.78    0.88
   1  -6   0    2.23    1.24
  -1   6   0    2.94    1.16
  -1   6   0    1.93    1.15
   1  -6   0    0.73    0.93
   1  -6   1  305.24   13.95
  -1   6  -1  296.05   14.12
   1  -6   1  313.62   13.29
   1  -6   1  319.48   14.07
   1  -6   1  313.96   13.62
  -1   6  -1  295.82   14.10
   1  -6   1  324.59   14.27
  -1   6  -1  299.16   13.11
  -1   6  -1  291.84   13.38
  -1   6  -1  292.14   13.83
  -1   6  -1  306.03   14.19
   1  -6   1  315.76   13.97
  -1   6  -1  284.22   13.48
   1  -6   1  296.25   13.70
  -1   6  -1  280.20   13.90
   1  -6   1  302.97   13.95
  -1   6  -2  397.90   17.49
   1  -6   2  381.55   17.27
   1  -6   2  385.12   16.71
   1  -6   2  388.10   17.05
  -1   6  -2  338.22   16.44
  -1   6  -2  384.76   16.34
   1  -6   2  402.38   17.34
   1  -6   2  386.88   17.00
  -1   6  -2  372.61   17.27
  -1   6  -2  392.23   17.13
   1  -6   2  399.73   17.26
  -1   6  -2  385.54   17.44
  -1   6  -2  363.93   16.70
  -1   6  -2  385.58   17.29
   1  -6   2  371.39   16.99
   1  -6   2  391.04   17.14
   1  -6   3  494.32   21.88
   1  -6   3  496.18   22.08
   1  -6   3  485.69   22.25
  -1   6  -3  503.70   22.89
   1  -6   3  534.65   22.40
   1  -6   3  516.94   22.64
  -1   6  -3  511.52   22.75
   1  -6   3  542.84   22.64
   1  -6   3  524.67   22.54
  -1   6  -3  519.63   22.24
   1  -6   3  518.48   22.73
  -1   6  -3  525.25   22.63
  -1   6  -3  525.97   23.02
   1  -6   3  486.01   22.28
  -1   6  -3  508.59   22.74
   1  -6   3  541.23   22.67
  -1   6  -4    9.50    1.86
   1  -6   4   14.55    1.80
  -1   6  -4   10.60    1.41
   1  -6   4   10.03    1.76
   1  -6   4    8.66    1.31
   1  -6   4   11.31    1.69
   1  -6   4    9.52    1.56
  -1   6  -4   11.29    1.79
  -1   6  -4   10.18    1.50
   1  -6   4   11.08    1.74
  -1   6  -4    7.38    1.80
   1  -6   4   10.20    1.81
  -1   6  -4   10.26    1.75
   1  -6   4   10.44    1.44
  -1   6  -4   10.58    1.70
   1  -6   5  135.61    6.97
   1  -6   5  123.92    6.52
  -1   6  -5  130.35    7.24
   1  -6   5  121.13    6.62
  -1   6  -5  119.93    6.93
   1  -6   5  125.04    6.88
  -1   6  -5  123.86    7.25
   1  -6   5  130.79    6.90
  -1   6  -5  117.85    6.77
  -1   6  -5  125.19    6.63
  -1   6  -5  125.79    7.05
   1  -6   5  125.96    6.94
   1  -6   6  163.41    8.31
   1  -6   6  164.62    8.22
  -1   6  -6  158.31    8.86
   1  -6   6  162.43    8.57
  -1   6  -6  166.27    8.77
   1  -6   6  162.75    8.65
  -1   6  -6  161.20    9.02
  -1   6  -6  169.81    8.73
   1  -6   6  150.56    7.95
  -1   6  -6  161.02    8.39
   1  -6   6  177.64    8.50
  -1   6  -6  157.03    8.61
   1  -6   6  159.21    8.61
   1  -6   7    3.21    1.36
  -1   6  -7    2.75    1.70
   1  -6   7    2.93    1.72
  -1   6  -7    2.48    1.75
   1  -6   7    2.68    1.64
   1  -6   7    3.74    1.44
  -1   6  -7    3.27    1.86
   1  -6   7    3.95    1.25
  -1   6  -7    0.58    1.37
   1  -6   7    2.77    1.44
  -1   6  -7    0.80    1.51
   1  -6   8   28.16    2.97
   1  -6   8   30.17    3.20
  -1   6  -8   23.49    3.39
  -1   6  -8   28.63    3.37
   1  -6   8   31.05    3.17
   1  -6   8   31.98    2.94
  -1   6  -8   32.29    3.60
  -1   6  -8   28.89    3.24
  -1   6  -8   27.13    3.15
   1  -6   8   26.64    3.01
  -1   6  -9   26.72    3.39
   1  -6   9   28.47    3.15
   1  -6   9   22.22    3.04
   1  -6   9   25.27    2.99
  -1   6  -9   23.83    3.20
   1  -6   9   26.22    2.76
  -1   6  -9   20.41    3.27
   1  -6   9   24.13    2.81
  -1   6  -9   27.76    3.20
  -1   6  -9   17.83    2.82
  -1   6 -10   -1.21    2.31
   1  -6  10    1.53    1.88
   1  -6  10   -0.72    1.66
   1  -6  10    0.70    1.63
  -1   6 -10    1.09    1.97
  -1   6 -10    1.54    1.97
   1  -6  10   -1.06    1.64
   1  -6  10    2.37    1.61
  -1   6 -10    0.53    1.82
   1  -6  11   -0.78    1.71
  -1   6 -11    0.98    2.18
   1  -6  11   -0.55    1.83
  -1   6 -11   -1.19    2.38
   1  -6  11    0.25    1.62
  -1   6 -11    3.34    2.43
   1  -6  11    0.24    1.60
  -1   6 -11   -0.58    1.88
   1  -6  12    0.85    1.90
   1  -6  12    0.88    1.87
  -1   6 -12   -1.76    2.63
   1  -6  12    0.26    1.79
  -1   6 -12   -3.24    2.74
   1  -6  12    1.28    1.81
  -1   6 -12    2.24    2.25
  -1   6 -13    1.51    2.44
   1  -6  13    2.15    2.28
   1  -6  13    6.04    2.24
  -1   6 -13    4.80    2.47
  -1   6 -13    2.31    2.50
   1  -6  13    2.24    2.18
   1  -6  14   -1.78    2.07
   1  -5 -12    4.24    3.01
  -1   5  12    4.52    2.42
   1  -5 -12    3.48    2.84
  -1   5  12    7.79    2.75
  -1   5  12    1.03    2.24
   1  -5 -12    2.18    2.94
   1  -5 -12    4.51    3.09
  -1   5  12    3.55    2.16
   1  -5 -11    4.82    2.80
  -1   5  11    2.72    2.17
  -1   5  11    3.12    2.25
   1  -5 -11    5.72    2.88
  -1   5  11    4.87    2.43
  -1   5  11    3.36    2.37
   1  -5 -11    7.80    2.94
  -1   5  11    7.47    2.32
   1  -5 -11    3.83    2.64
   1  -5 -10    9.76    2.93
  -1   5  10    4.90    2.24
  -1   5  10    6.15    2.15
  -1   5  10    4.55    2.06
   1  -5 -10    5.73    2.72
  -1   5  10    5.36    2.33
   1  -5 -10    4.95    2.82
  -1   5  10    4.87    1.90
   1  -5  -9    4.51    2.53
  -1   5   9    2.81    1.94
  -1   5   9    2.12    2.11
  -1   5   9    3.81    2.04
   1  -5  -9    3.15    2.51
  -1   5   9    0.28    1.69
   1  -5  -9    4.85    2.46
  -1   5   9    4.45    1.85
   1  -5  -8   43.72    4.05
   1  -5  -8   37.45    4.38
  -1   5   8   43.29    4.17
  -1   5   8   46.14    3.85
   1  -5  -8   43.37    4.64
  -1   5   8   39.12    4.02
  -1   5   8   39.88    3.97
  -1   5   8   37.42    3.60
   1  -5  -8   30.29    4.03
  -1   5   7   46.00    4.18
   1  -5  -7   42.94    4.13
   1  -5  -7   54.90    4.91
  -1   5   7   54.38    4.53
  -1   5   7   46.77    3.95
  -1   5   7   50.04    4.14
   1  -5  -7   54.79    4.79
  -1   5   7   48.18    4.24
   1  -5  -7   46.63    4.44
  -1   5   7   51.34    3.92
   1  -5  -7   47.56    4.05
   1  -5  -6  137.76    8.34
  -1   5   6  152.35    8.48
   1  -5  -6  135.08    7.90
  -1   5   6  143.09    8.04
  -1   5   6  152.44    8.68
  -1   5   6  154.55    8.46
   1  -5  -6  170.63    9.26
  -1   5   6  146.14    8.49
   1  -5  -6  158.41    8.43
  -1   5   6  143.20    7.91
   1  -5  -6  162.49    8.81
  -1   5   5  408.71   18.31
   1  -5  -5  418.42   18.30
   1  -5  -5  385.29   17.83
  -1   5   5  358.43   17.62
  -1   5   5  411.77   18.48
  -1   5   5  362.80   18.03
  -1   5   5  391.24   18.22
  -1   5   5  396.10   18.08
   1  -5  -5  396.35   18.11
  -1   5   5  373.30   17.54
   1  -5  -5  394.73   18.34
   1  -5  -4   64.12    4.28
   1  -5  -4   59.90    3.62
  -1   5   4   57.96    4.16
   1  -5  -4   59.07    4.07
  -1   5   4   56.96    4.26
  -1   5   4   55.77    3.81
  -1   5   4   54.16    4.04
  -1   5   4   54.86    4.00
  -1   5   4   53.13    4.05
   1  -5  -4   64.38    4.33
  -1   5   4   55.49    3.65
   1  -5  -4   62.95    4.44
   1  -5  -3    7.44    1.36
   1  -5  -3    4.21    1.49
  -1   5   3    7.89    1.54
  -1   5   3    3.30    1.32
   1  -5  -3    6.38    1.54
  -1   5   3    4.81    1.18
  -1   5   3    6.38    1.40
   1  -5  -3    6.08    1.11
  -1   5   3    6.34    1.34
  -1   5   3    8.03    1.50
  -1   5   3    4.91    1.39
   1  -5  -3    6.58    1.62
  -1   5   3    4.39    1.03
   1  -5  -3    6.38    1.55
  -1   5   2 1262.37   50.97
   1  -5  -2 1323.27   51.01
   1  -5  -2 1290.40   50.63
   1  -5  -2 1132.20   50.16
   1  -5  -2 1401.06   51.16
  -1   5   2 1187.52   50.29
  -1   5   2 1259.45   51.05
  -1   5   2 1202.30   50.61
  -1   5   2 1211.91   50.81
  -1   5   2 1199.89   50.18
   1  -5  -2 1279.36   50.42
  -1   5   2 1254.71   50.93
  -1   5   2 1092.79   49.60
   1  -5  -2 1343.77   51.05
   1  -5  -2 1164.02   49.89
  -1   5   2 1184.11   50.76
  -1   5   2 1113.97   50.02
  -1   5   1   11.46    1.77
   1  -5  -1   11.54    1.75
   1  -5  -1   11.69    1.68
  -1   5   1   12.91    1.79
   1  -5  -1    8.94    1.04
   1  -5  -1   10.54    1.21
  -1   5   1   10.94    1.23
   1  -5  -1   10.08    1.75
  -1   5   1    9.25    1.04
   1  -5  -1   11.53    1.36
  -1   5   1    9.13    0.67
  -1   5   1    8.95    1.42
   1  -5  -1    9.52    1.48
  -1   5   1   11.70    1.74
  -1   5   1   10.91    1.33
  -1   5   1    8.84    1.05
   1  -5  -1    9.62    1.25
  -1   5   1   11.12    1.63
  -1   5   1    8.34    1.50
  -1   5   1   11.80    1.15
   1  -5  -1   10.38    1.70
   1  -5   0  379.05   15.66
   1  -5   0  397.01   16.56
  -1   5   0  377.91   16.65
  -1   5   0  352.05   15.59
   1  -5   0  386.00   16.50
  -1   5   0  368.24   16.62
  -1   5   0  350.48   15.84
  -1   5   0  374.43   15.88
   1  -5   0  349.46   15.77
   1  -5   0  390.87   15.99
   1  -5   0  432.27   16.88
   1  -5   0  373.92   16.32
   1  -5   0  366.19   16.10
  -1   5   0  374.90   16.46
   1  -5   0  387.18   16.42
  -1   5   0  373.28   16.59
  -1   5   0  367.30   16.18
   1  -5   0  347.55   15.61
   1  -5   0  379.24   16.57
  -1   5   0  338.64   15.59
   1  -5   0  390.83   16.15
  -1   5   0  373.07   16.50
  -1   5   0  362.08   15.96
  -1   5  -1   89.88    4.81
   1  -5   1   88.30    4.70
  -1   5  -1   81.01    3.98
  -1   5  -1   79.58    3.69
   1  -5   1   77.23    3.68
   1  -5   1   77.97    4.48
   1  -5   1   89.06    4.13
   1  -5   1   81.50    4.27
  -1   5  -1   79.43    4.18
  -1   5  -1   96.24    4.79
   1  -5   1  104.76    4.93
  -1   5  -1   81.62    4.68
   1  -5   1   87.19    4.36
  -1   5  -1   84.26    4.00
   1  -5   1   75.75    3.91
   1  -5   1   86.54    4.66
   1  -5   1   87.71    4.52
  -1   5  -1   85.00    4.58
  -1   5  -1   72.52    3.46
   1  -5   1   86.74    4.31
  -1   5  -1   75.89    3.49
  -1   5  -1   81.83    4.29
  -1   5  -1   81.82    4.75
   1  -5   1   84.98    4.43
   1  -5   1   81.72    4.57
  -1   5  -1   82.96    4.66
  -1   5  -1   82.49    4.27
   1  -5   1   79.23    4.40
   1  -5   1   79.36    4.26
   1  -5   1   76.12    3.74
  -1   5  -1   79.34    3.77
   1  -5   2   -0.08    0.68
   1  -5   2    0.68    0.58
   1  -5   2    0.48    0.85
  -1   5  -2   -0.68    1.08
   1  -5   2   -0.47    1.07
  -1   5  -2    0.29    0.63
   1  -5   2    0.43    0.77
  -1   5  -2    0.38    0.66
   1  -5   2    0.82    0.87
  -1   5  -2    0.93    0.99
  -1   5  -2    0.17    0.70
  -1   5  -2   -0.16    0.51
  -1   5  -2    0.13    0.93
   1  -5   2   -1.27    1.05
   1  -5   2   -0.06    0.58
   1  -5   2   -0.25    0.75
   1  -5   2    0.94    0.48
  -1   5  -2   -0.07    0.37
   1  -5   2    1.29    1.08
  -1   5  -2    1.09    0.84
  -1   5  -2    0.14    1.03
   1  -5   2    0.10    0.81
   1  -5   2    0.08    0.63
  -1   5  -2    1.05    0.91
  -1   5  -2    0.27    0.40
   1  -5   2    0.22    0.91
   1  -5   2    0.10    0.80
  -1   5  -2    0.30    0.55
   1  -5   2   -0.31    0.76
  -1   5  -2    0.24    0.93
  -1   5  -3   17.22    1.68
   1  -5   3   22.58    1.81
   1  -5   3   18.85    1.60
  -1   5  -3   20.26    1.72
   1  -5   3   23.82    2.15
   1  -5   3   23.97    2.00
  -1   5  -3   20.82    1.60
   1  -5   3   18.34    1.63
  -1   5  -3   21.92    2.26
  -1   5  -3   20.39    1.66
  -1   5  -3   19.85    1.49
  -1   5  -3   20.52    2.13
   1  -5   3   23.20    1.99
   1  -5   3   23.43    2.09
  -1   5  -3   22.52    2.07
   1  -5   3   21.20    1.52
  -1   5  -3   24.07    1.92
   1  -5   3   22.27    1.79
  -1   5  -3   21.17    2.29
   1  -5   3   23.18    2.13
  -1   5  -3   21.68    1.46
  -1   5  -3   21.85    1.60
  -1   5  -3   22.17    1.44
   1  -5   3   23.06    2.12
  -1   5  -3   22.57    2.10
   1  -5   3   19.86    1.63
  -1   5  -3   24.89    2.18
   1  -5   3   20.45    1.78
   1  -5   3   23.74    2.00
   1  -5   4   16.30    1.76
   1  -5   4   15.98    1.62
  -1   5  -4   17.59    1.53
  -1   5  -4   18.55    2.16
   1  -5   4   16.25    1.84
  -1   5  -4   12.78    1.50
   1  -5   4   15.93    1.64
   1  -5   4   17.60    1.90
  -1   5  -4   22.24    2.13
  -1   5  -4   15.69    2.02
  -1   5  -4   17.14    1.78
   1  -5   4   16.40    1.48
   1  -5   4   15.75    1.78
  -1   5  -4   15.53    1.40
   1  -5   4   16.33    1.59
   1  -5   4   16.63    1.51
   1  -5   4   20.12    2.04
  -1   5  -4   20.83    2.05
  -1   5  -4   13.43    1.44
  -1   5  -4   15.62    1.87
   1  -5   5   57.77    3.58
  -1   5  -5   48.55    3.84
   1  -5   5   59.30    3.58
   1  -5   5   57.07    3.80
   1  -5   5   57.12    3.80
  -1   5  -5   49.21    3.83
  -1   5  -5   44.66    3.34
   1  -5   5   59.06    3.67
  -1   5  -5   56.74    3.66
   1  -5   5   52.89    3.34
  -1   5  -5   56.01    4.07
  -1   5  -5   61.46    3.93
   1  -5   5   51.85    3.70
  -1   5  -5   54.43    3.75
   1  -5   5   59.29    3.30
   1  -5   6   10.72    1.62
   1  -5   6   12.35    1.90
   1  -5   6   10.62    1.47
  -1   5  -6   10.65    2.00
  -1   5  -6   13.25    2.02
   1  -5   6   10.56    1.79
  -1   5  -6    5.46    1.47
   1  -5   6   10.65    1.54
   1  -5   6   11.47    1.62
  -1   5  -6    8.80    1.90
  -1   5  -6   11.35    1.68
  -1   5  -6   10.52    1.86
   1  -5   6    7.79    1.32
   1  -5   6    9.89    1.71
  -1   5  -6   15.08    1.94
  -1   5  -7   18.94    2.92
   1  -5   7   13.75    2.03
   1  -5   7   12.03    2.03
   1  -5   7   12.04    1.96
  -1   5  -7   17.00    2.60
  -1   5  -7    9.20    1.81
   1  -5   7   10.20    1.73
  -1   5  -7    9.14    1.78
   1  -5   7   10.44    1.79
  -1   5  -7   12.69    2.66
   1  -5   7   11.95    1.73
  -1   5  -7   12.82    2.21
   1  -5   7   13.26    2.03
  -1   5  -7   11.83    2.10
   1  -5   7   11.03    1.65
   1  -5   8   86.87    5.47
   1  -5   8   87.35    5.62
  -1   5  -8   82.70    5.92
  -1   5  -8   74.24    5.59
   1  -5   8   82.06    5.33
   1  -5   8   85.50    5.22
  -1   5  -8   84.25    5.48
   1  -5   8   82.78    5.16
  -1   5  -8   79.69    5.83
   1  -5   8   68.17    5.03
  -1   5  -8   74.41    5.50
  -1   5  -8   80.11    5.59
   1  -5   8   81.48    5.02
  -1   5  -9   19.40    3.17
   1  -5   9   19.77    2.88
   1  -5   9   23.33    2.87
   1  -5   9   22.59    2.70
  -1   5  -9   22.09    2.95
  -1   5  -9   20.00    2.70
   1  -5   9   20.17    2.67
  -1   5  -9   18.39    3.14
   1  -5   9   25.20    2.64
  -1   5  -9   22.45    2.98
  -1   5  -9   18.52    2.99
   1  -5   9   23.18    2.57
  -1   5 -10    5.85    2.31
   1  -5  10    9.04    2.16
   1  -5  10    8.33    2.17
  -1   5 -10    9.30    2.36
   1  -5  10    8.88    2.01
   1  -5  10    6.33    1.95
  -1   5 -10    8.72    2.59
  -1   5 -10    6.68    2.35
  -1   5 -10    5.73    2.03
  -1   5 -11    6.77    2.52
   1  -5  11    6.23    2.03
   1  -5  11    4.21    1.88
   1  -5  11    5.70    1.89
  -1   5 -11    5.39    2.34
  -1   5 -11    3.95    2.51
   1  -5  11    3.64    1.84
  -1   5 -11    5.71    2.33
  -1   5 -11   11.50    2.72
   1  -5  12    6.72    2.36
  -1   5 -12    6.30    2.80
   1  -5  12    5.08    2.07
   1  -5  12    9.78    2.35
  -1   5 -12    7.86    2.96
  -1   5 -12    7.16    2.66
   1  -5  13   -1.47    2.06
  -1   5 -13    1.87    2.65
   1  -5  13    0.90    2.11
  -1   5 -13    1.54    2.57
   1  -5  13    2.86    2.06
  -1   5 -13   -0.70    2.24
   1  -5  14    3.05    2.09
  -1   5 -14    7.07    2.72
   1  -5  14    5.47    2.24
   1  -4 -12   22.71    4.24
  -1   4  12   22.70    3.54
   1  -4 -12   16.14    3.85
  -1   4  12   24.62    3.74
   1  -4 -12   22.53    4.43
  -1   4  12   25.14    3.76
  -1   4  12   22.78    3.38
   1  -4 -12   22.78    4.25
   1  -4 -11    4.54    2.92
   1  -4 -11   -3.09    2.86
  -1   4  11    3.87    2.28
  -1   4  11    2.81    2.30
  -1   4  11    0.96    2.02
   1  -4 -11    1.94    2.72
   1  -4 -11    4.00    2.70
  -1   4  11    3.59    1.88
   1  -4 -10    1.05    2.05
  -1   4  10    1.83    2.02
  -1   4  10    3.55    2.06
   1  -4 -10   -1.07    2.60
  -1   4  10    1.16    1.79
  -1   4  10    0.30    1.97
   1  -4 -10    2.00    2.44
  -1   4  10   -0.51    1.55
   1  -4  -9    0.32    2.18
  -1   4   9    1.24    1.85
  -1   4   9    1.41    1.90
   1  -4  -9   -0.98    2.13
  -1   4   9    0.27    1.86
  -1   4   9    1.09    1.63
  -1   4   9    0.23    1.50
   1  -4  -9   -1.21    2.08
   1  -4  -8    1.45    1.98
   1  -4  -8    0.22    1.72
  -1   4   8   -1.54    1.83
  -1   4   8   -0.67    1.47
  -1   4   8    1.03    1.26
  -1   4   8   -0.75    1.54
  -1   4   8   -0.48    1.69
   1  -4  -8   -0.88    2.26
   1  -4  -8    0.54    1.95
  -1   4   8    0.62    1.39
   1  -4  -7   15.89    2.90
   1  -4  -7   13.57    2.45
  -1   4   7   14.63    2.56
  -1   4   7   14.40    2.14
  -1   4   7   13.73    2.37
   1  -4  -7   13.85    2.63
  -1   4   7   15.78    2.45
  -1   4   7   12.77    1.77
   1  -4  -7   14.02    2.26
   1  -4  -7   17.81    2.65
  -1   4   7   11.35    2.00
   1  -4  -6   26.42    3.12
   1  -4  -6   27.55    2.84
  -1   4   6   27.84    2.87
   1  -4  -6   26.20    2.57
  -1   4   6   27.59    3.01
  -1   4   6   27.90    2.74
  -1   4   6   24.94    2.78
  -1   4   6   27.00    2.89
  -1   4   6   28.11    2.40
   1  -4  -6   28.91    3.29
   1  -4  -6   26.57    3.05
   1  -4  -6   29.37    2.83
  -1   4   6   27.43    2.63
  -1   4   5  415.08   19.11
   1  -4  -5  415.45   19.04
  -1   4   5  434.92   19.33
  -1   4   5  419.28   18.84
   1  -4  -5  429.45   18.74
  -1   4   5  382.38   18.20
  -1   4   5  391.39   18.94
  -1   4   5  424.07   19.12
   1  -4  -5  449.49   19.61
  -1   4   5  420.18   19.03
   1  -4  -5  444.76   19.35
  -1   4   5  403.57   18.61
   1  -4  -5  427.67   18.96
   1  -4  -4   85.31    4.31
   1  -4  -4   79.07    4.89
  -1   4   4   78.35    4.89
  -1   4   4   86.27    5.07
   1  -4  -4   81.31    4.72
  -1   4   4   82.60    4.70
  -1   4   4   73.12    4.69
  -1   4   4   77.57    4.85
  -1   4   4   72.72    4.14
  -1   4   4   72.38    4.82
   1  -4  -4   76.71    4.96
  -1   4   4   82.41    4.53
   1  -4  -4   83.80    4.89
   1  -4  -3  253.09   10.96
  -1   4   3  228.42   10.24
  -1   4   3  237.46   10.92
   1  -4  -3  243.87   10.41
  -1   4   3  209.42    9.62
  -1   4   3  222.45   10.49
   1  -4  -3  254.72   10.88
   1  -4  -3  222.89   10.37
  -1   4   3  241.55   11.01
  -1   4   3  215.68    9.98
  -1   4   3  218.72   10.04
   1  -4  -3  222.99   10.11
  -1   4   3  230.01   10.86
  -1   4   3  244.24   10.82
  -1   4   3  229.49   10.78
   1  -4  -3  216.16    9.69
   1  -4  -3  245.11   11.03
  -1   4   3  227.52   10.74
   1  -4  -3  224.66   10.24
   1  -4  -3  260.26   10.97
  -1   4   3  221.35   10.32
   1  -4  -2  440.67   17.01
  -1   4   2  418.08   16.93
  -1   4   2  394.30   16.39
   1  -4  -2  425.77   16.61
  -1   4   2  432.23   16.89
   1  -4  -2  398.50   16.41
   1  -4  -2  386.12   15.79
  -1   4   2  378.57   15.81
   1  -4  -2  438.03   16.97
  -1   4   2  382.65   16.44
  -1   4   2  408.13   17.04
   1  -4  -2  394.80   16.35
   1  -4  -2  397.32   16.56
   1  -4  -2  389.43   16.60
   1  -4  -2  362.23   15.89
  -1   4   2  379.84   16.23
  -1   4   2  404.93   16.86
  -1   4   2  405.12   16.90
  -1   4   2  356.77   15.88
  -1   4   2  427.78   16.80
  -1   4   2  397.07   16.77
   1  -4  -2  379.22   16.49
  -1   4   2  381.18   15.97
   1  -4  -2  361.10   16.18
   1  -4  -2  433.42   16.98
  -1   4   2  368.26   16.24
   1  -4  -2  386.66   15.98
   1  -4  -1  189.50    8.27
  -1   4   1  183.04    8.32
  -1   4   1  179.19    7.94
   1  -4  -1  196.92    8.17
   1  -4  -1  177.23    7.24
  -1   4   1  167.24    7.23
   1  -4  -1  172.46    8.05
   1  -4  -1  178.12    7.77
   1  -4  -1  174.60    7.52
   1  -4  -1  213.33    8.49
  -1   4   1  175.39    7.52
   1  -4  -1  157.25    8.02
  -1   4   1  185.02    8.39
  -1   4   1  173.59    7.81
   1  -4  -1  183.05    8.01
  -1   4   1  177.25    8.05
  -1   4   1  180.41    7.87
   1  -4  -1  161.98    7.28
   1  -4  -1  174.77    8.06
  -1   4   1  181.09    8.27
   1  -4  -1  174.37    7.94
  -1   4   1  160.68    7.25
  -1   4   1  175.91    8.24
   1  -4  -1  163.12    8.01
   1  -4  -1  193.90    8.33
  -1   4   1  167.19    8.03
  -1   4   1  172.35    8.12
  -1   4   1  169.31    7.62
   1  -4  -1  175.44    7.68
   1  -4  -1  165.79    7.59
   1  -4  -1  171.92    7.98
  -1   4   1  173.64    7.63
  -1   4   0   10.12    0.84
   1  -4   0   11.24    0.89
   1  -4   0    9.51    1.23
   1  -4   0   10.23    1.13
  -1   4   0   14.09    1.52
   1  -4   0   12.34    1.43
   1  -4   0   14.46    1.48
  -1   4   0   11.96    1.25
  -1   4   0   11.03    1.02
  -1   4   0   11.46    1.44
  -1   4   0   10.52    1.29
  -1   4   0   10.51    1.09
   1  -4   0   -0.45    0.65
   1  -4   0   10.74    1.01
   1  -4   0   14.41    1.15
   1  -4   0   14.45    1.53
   1  -4   0   13.97    1.27
   1  -4   0   11.42    1.35
  -1   4   0   11.51    1.45
   1  -4   0   10.25    1.31
  -1   4   0   11.75    1.21
  -1   4   0   11.60    1.21
  -1   4   0    7.23    1.07
  -1   4   0   15.84    1.51
   1  -4   0   14.31    1.40
  -1   4   0   10.56    1.31
   1  -4   0   11.90    1.30
   1  -4   0   11.11    0.91
  -1   4   0   12.18    1.09
  -1   4   0   10.46    0.89
   1  -4   0   14.32    1.49
   1  -4   0   13.21    1.25
  -1   4  -1   17.94    1.48
  -1   4  -1   16.00    1.04
  -1   4  -1   17.05    1.73
  -1   4  -1   15.80    1.19
   1  -4   1   13.00    1.40
   1  -4   1   18.61    1.35
   1  -4   1   14.92    1.02
   1  -4   1   21.55    1.71
   1  -4   1   14.69    1.35
  -1   4  -1   15.12    1.62
  -1   4  -1   18.51    1.31
   1  -4   1   16.01    1.70
   1  -4   1   18.27    1.42
   1  -4   1   15.89    1.22
  -1   4  -1   19.82    1.66
  -1   4  -1   18.46    1.41
   1  -4   1    0.89    0.88
   1  -4   1   17.62    1.46
  -1   4  -1   16.41    1.42
  -1   4  -1   14.56    0.94
  -1   4  -1   16.74    0.91
  -1   4  -1   15.81    1.66
   1  -4   1   18.00    1.69
   1  -4   1   15.48    1.52
   1  -4   1   18.00    1.59
   1  -4   1   15.21    1.50
  -1   4  -1   17.93    1.64
   1  -4   1   14.21    1.47
  -1   4  -1   16.11    1.12
  -1   4  -1   17.94    1.43
  -1   4  -1   16.49    1.36
  -1   4  -1   16.56    1.60
   1  -4   1   17.97    1.55
   1  -4   1   16.24    1.35
   1  -4   1   14.67    1.07
   1  -4   2  155.33    7.26
   1  -4   2  156.58    7.07
  -1   4  -2  121.73    7.14
   1  -4   2  173.22    7.40
   1  -4   2  159.75    7.17
  -1   4  -2  160.41    7.77
  -1   4  -2  153.93    7.02
  -1   4  -2  165.89    7.23
   1  -4   2  173.30    7.61
   1  -4   2  100.54    7.13
   1  -4   2  125.65    6.93
   1  -4   2  179.33    7.52
  -1   4  -2  163.56    7.35
  -1   4  -2  168.60    7.72
   1  -4   2  165.88    7.48
  -1   4  -2  176.08    7.60
  -1   4  -2  159.67    7.15
  -1   4  -2  157.43    6.88
   1  -4   2  166.60    7.31
   1  -4   2  170.48    7.52
   1  -4   2  152.62    6.91
   1  -4   2  169.62    7.56
  -1   4  -2  154.77    7.32
  -1   4  -2  163.82    7.38
   1  -4   2  153.86    7.57
  -1   4  -2  163.55    7.72
  -1   4  -2  171.91    7.64
   1  -4   2  162.61    7.55
  -1   4  -2  165.21    7.55
  -1   4  -2  155.34    7.33
  -1   4  -2  159.44    6.89
   1  -4   2  159.17    7.30
   1  -4   2  158.79    7.42
   1  -4   2  158.98    7.16
  -1   4  -2  159.30    7.04
   1  -4   3  248.37   11.20
  -1   4  -3  248.33   10.93
  -1   4  -3  258.14   11.10
  -1   4  -3  241.04   11.04
  -1   4  -3  248.57   10.88
   1  -4   3  272.76   11.34
   1  -4   3  248.02   10.83
   1  -4   3  253.94   11.06
  -1   4  -3  250.13   11.55
  -1   4  -3  231.49   11.09
  -1   4  -3  216.05   10.92
  -1   4  -3  248.12   11.45
   1  -4   3  230.41   11.19
   1  -4   3  254.54   11.32
   1  -4   3  258.79   11.06
  -1   4  -3  249.28   11.17
  -1   4  -3  222.84   10.78
   1  -4   3  259.54   11.30
   1  -4   3  255.96   11.42
   1  -4   3  244.27   11.03
  -1   4  -3  244.90   10.80
  -1   4  -3  264.16   11.27
  -1   4  -3  255.27   11.13
   1  -4   3  238.34   10.85
  -1   4  -3  258.81   11.62
  -1   4  -3  262.37   11.45
  -1   4  -3  253.17   10.77
   1  -4   3  261.00   11.37
   1  -4   3  246.65   11.24
   1  -4   3  241.85   10.79
  -1   4  -3  252.45   11.37
   1  -4   3  253.79   11.23
   1  -4   3  251.94   10.90
  -1   4  -3  237.74   10.91
   1  -4   4    4.39    1.10
  -1   4  -4    2.51    0.65
   1  -4   4    4.94    1.12
   1  -4   4    3.05    0.95
  -1   4  -4    2.63    0.81
  -1   4  -4    3.07    1.27
   1  -4   4    2.59    0.67
  -1   4  -4    2.08    1.14
   1  -4   4    2.43    1.08
  -1   4  -4    2.93    0.81
  -1   4  -4    2.31    0.78
  -1   4  -4    3.45    1.04
  -1   4  -4    1.68    0.90
   1  -4   4    2.76    0.79
   1  -4   4    2.54    1.00
  -1   4  -4    3.19    0.95
  -1   4  -4    2.38    1.23
  -1   4  -4    3.98    1.10
   1  -4   4    4.31    0.89
  -1   4  -4    3.20    0.83
   1  -4   4    2.65    0.87
  -1   4  -4    1.31    0.70
  -1   4  -4    3.49    1.31
  -1   4  -4    2.96    0.71
   1  -4   4    2.42    0.87
   1  -4   4    2.60    0.63
   1  -4   4    4.07    1.11
   1  -4   4    2.50    0.63
  -1   4  -4    1.99    1.03
   1  -4   4    3.53    1.17
   1  -4   4    1.99    1.05
   1  -4   5  244.08   11.16
  -1   4  -5  243.87   11.53
   1  -4   5  239.88   10.77
   1  -4   5  250.58   11.37
  -1   4  -5  245.69   11.47
   1  -4   5  247.66   10.99
  -1   4  -5  220.82   10.69
  -1   4  -5  216.67   11.00
   1  -4   5  248.88   11.24
  -1   4  -5  248.34   11.58
  -1   4  -5  242.89   11.19
   1  -4   5  234.83   10.94
   1  -4   5  236.43   10.94
   1  -4   5  232.18   10.84
   1  -4   5  237.63   11.14
  -1   4  -5  220.12   10.65
  -1   4  -5  242.09   11.33
  -1   4  -5  251.07   11.46
   1  -4   6   49.15    2.97
  -1   4  -6   45.77    3.75
   1  -4   6   50.48    3.51
   1  -4   6   52.25    3.59
  -1   4  -6   42.66    3.66
   1  -4   6   47.92    3.46
   1  -4   6   47.78    3.27
   1  -4   6   44.34    3.29
  -1   4  -6   47.41    3.83
  -1   4  -6   50.65    3.58
   1  -4   6   46.61    3.12
   1  -4   6   54.84    3.52
   1  -4   6   48.63    3.23
  -1   4  -6   53.84    3.63
  -1   4  -6   49.28    3.66
   1  -4   7    1.74    1.30
   1  -4   7    3.31    1.35
  -1   4  -7    1.64    1.61
   1  -4   7    2.35    1.23
   1  -4   7    0.96    1.20
  -1   4  -7   -0.19    1.58
  -1   4  -7    0.52    1.28
  -1   4  -7    2.49    1.54
   1  -4   7    2.57    1.28
   1  -4   7    1.77    1.23
   1  -4   7    1.25    1.06
  -1   4  -7    0.94    1.45
  -1   4  -7   -0.18    1.47
  -1   4  -8   17.22    2.91
   1  -4   8   20.26    2.62
   1  -4   8   23.04    2.64
   1  -4   8   24.02    2.51
  -1   4  -8   19.97    2.77
   1  -4   8   22.02    2.44
  -1   4  -8   21.34    2.64
   1  -4   8   18.40    2.35
  -1   4  -8   19.99    2.87
  -1   4  -8   19.38    2.77
   1  -4   8   21.80    2.36
   1  -4   8   21.96    2.39
  -1   4  -8   26.11    2.99
  -1   4  -9   34.65    4.05
   1  -4   9   36.17    3.48
   1  -4   9   33.27    3.44
  -1   4  -9   34.22    3.73
   1  -4   9   32.51    3.23
   1  -4   9   35.79    3.40
  -1   4  -9   41.67    3.77
   1  -4   9   35.16    3.30
  -1   4  -9   39.27    4.07
   1  -4   9   37.68    3.26
  -1   4  -9   39.67    3.79
  -1   4  -9   34.75    3.65
   1  -4   9   34.66    3.16
  -1   4 -10    0.87    2.16
   1  -4  10   -0.70    1.51
   1  -4  10    0.24    1.62
  -1   4 -10    0.82    1.89
   1  -4  10    1.09    1.52
   1  -4  10   -0.60    1.48
   1  -4  10   -0.67    1.69
  -1   4 -10   -0.29    2.04
  -1   4 -10    1.28    1.73
   1  -4  10   -2.08    1.69
  -1   4 -10    0.27    1.74
  -1   4 -10   -0.26    1.89
  -1   4 -11   19.79    3.59
   1  -4  11   20.34    3.00
   1  -4  11   23.82    3.09
   1  -4  11   20.68    2.98
  -1   4 -11   22.07    3.34
  -1   4 -11   22.32    3.39
  -1   4 -11   23.94    3.70
   1  -4  11   18.56    2.87
  -1   4 -11   21.97    3.37
  -1   4 -11   22.32    3.47
   1  -4  11   22.03    2.99
   1  -4  12   18.40    2.98
   1  -4  12   18.88    3.05
  -1   4 -12   24.05    3.84
   1  -4  12   23.67    3.30
  -1   4 -12   22.44    3.58
  -1   4 -12   21.56    3.89
   1  -4  12   19.53    3.06
  -1   4 -12   21.43    3.60
   1  -4  12   21.14    3.00
   1  -4  13    1.13    1.87
   1  -4  13    2.98    1.86
  -1   4 -13    1.13    2.38
  -1   4 -13   -2.85    2.43
   1  -4  13    3.79    1.97
  -1   4 -13    3.06    2.53
   1  -4  13   -0.55    1.67
  -1   4 -14   -0.38    2.57
  -1   4 -14    1.22    2.46
   1  -4  14    3.11    2.01
   1  -3 -13   12.33    3.64
   1  -3 -13    7.54    3.53
  -1   3  13    6.02    2.79
  -1   3  13    9.59    3.06
   1  -3 -13   13.60    3.78
  -1   3  13   11.92    3.30
   1  -3 -13   21.91    4.05
   1  -3 -13    9.99    3.52
  -1   3  13   11.84    2.96
   1  -3 -12   11.93    3.20
  -1   3  12   16.94    3.13
   1  -3 -12    7.86    3.17
  -1   3  12   14.90    3.11
  -1   3  12   15.72    3.10
   1  -3 -12   17.50    3.80
  -1   3  12   10.84    2.69
   1  -3 -12   16.84    3.51
   1  -3 -11    6.41    2.77
  -1   3  11    3.77    1.96
   1  -3 -11    4.71    2.50
  -1   3  11    2.72    2.03
   1  -3 -11    4.40    2.76
  -1   3  11    4.79    2.06
  -1   3  11    1.93    1.72
  -1   3  11    2.44    1.93
   1  -3 -11    4.84    2.69
   1  -3 -10   20.19    3.40
   1  -3 -10   13.58    3.28
  -1   3  10   17.34    3.01
  -1   3  10   20.39    3.00
   1  -3 -10   16.69    3.36
  -1   3  10   15.97    2.83
  -1   3  10   18.68    2.91
  -1   3  10   19.57    2.60
   1  -3 -10   18.83    3.44
  -1   3  10   18.63    2.79
   1  -3  -9   45.63    4.51
  -1   3   9   45.96    4.12
  -1   3   9   38.23    3.94
   1  -3  -9   42.47    4.33
  -1   3   9   35.62    3.79
  -1   3   9   40.33    3.93
  -1   3   9   38.53    3.55
  -1   3   9   39.12    3.72
   1  -3  -9   43.64    4.38
   1  -3  -8   16.31    2.48
   1  -3  -8   12.13    2.66
  -1   3   8   16.41    2.43
  -1   3   8   18.49    2.69
  -1   3   8   17.22    2.51
  -1   3   8   17.08    2.18
  -1   3   8   14.18    2.52
   1  -3  -8   15.87    2.79
  -1   3   8   12.48    2.25
   1  -3  -8   11.74    2.56
   1  -3  -7   77.66    5.56
   1  -3  -7   70.09    5.00
  -1   3   7   76.87    5.28
  -1   3   7   76.59    5.02
   1  -3  -7   79.88    5.48
  -1   3   7   76.05    5.22
  -1   3   7   71.95    4.66
  -1   3   7   74.87    5.12
  -1   3   7   78.69    4.96
   1  -3  -7   72.61    5.30
   1  -3  -7   78.57    4.88
   1  -3  -6    3.07    1.54
   1  -3  -6    1.95    1.40
  -1   3   6    2.64    0.93
  -1   3   6    2.96    1.51
   1  -3  -6    1.98    1.15
  -1   3   6    4.29    1.44
   1  -3  -6    1.44    1.56
  -1   3   6    1.45    1.28
  -1   3   6    1.05    1.23
  -1   3   6    1.03    1.04
  -1   3   6    1.39    1.13
   1  -3  -6    3.40    1.41
   1  -3  -6    1.14    1.44
  -1   3   5  404.78   18.25
  -1   3   5  414.19   19.11
   1  -3  -5  446.83   19.16
   1  -3  -5  436.16   18.71
  -1   3   5  363.67   18.49
  -1   3   5  484.60   19.50
  -1   3   5  434.55   19.11
  -1   3   5  438.50   19.23
  -1   3   5  448.42   19.28
   1  -3  -5  452.56   19.58
  -1   3   5  411.39   18.60
   1  -3  -5  440.23   19.01
  -1   3   5  409.23   18.90
   1  -3  -5  440.28   19.34
   1  -3  -4  273.60   11.87
   1  -3  -4  280.88   12.61
   1  -3  -4  258.16   11.74
  -1   3   4  267.69   11.77
  -1   3   4  266.37   11.40
  -1   3   4  267.98   11.81
  -1   3   4  284.41   12.64
  -1   3   4  277.91   12.49
   1  -3  -4  276.27   12.32
  -1   3   4  263.10   12.23
  -1   3   4  292.11   12.80
   1  -3  -4  269.17   11.64
  -1   3   4  263.76   12.06
  -1   3   4  271.10   12.56
   1  -3  -4  268.84   11.98
  -1   3   4  276.05   12.64
  -1   3   4  270.99   11.65
  -1   3   4  280.89   12.69
   1  -3  -4  261.55   12.17
   1  -3  -4  287.15   12.75
  -1   3   4  261.75   12.29
   1  -3  -4  295.32   12.58
  -1   3   3  124.56    6.03
  -1   3   3  113.99    5.18
   1  -3  -3  131.19    5.59
  -1   3   3  110.95    5.41
   1  -3  -3  133.11    6.11
   1  -3  -3  111.14    5.17
   1  -3  -3  108.19    5.77
  -1   3   3  115.08    5.75
  -1   3   3  121.34    5.92
   1  -3  -3  126.17    5.91
  -1   3   3  124.63    5.84
  -1   3   3  129.05    6.21
   1  -3  -3  114.98    5.76
   1  -3  -3  118.18    5.85
   1  -3  -3  111.13    5.40
   1  -3  -3  121.36    5.36
   1  -3  -3  113.17    5.74
  -1   3   3  128.46    6.04
  -1   3   3  122.59    6.13
  -1   3   3  114.06    5.45
   1  -3  -3   65.90    5.37
  -1   3   3  121.01    5.99
  -1   3   3  120.51    5.33
  -1   3   3  119.94    5.74
  -1   3   3  116.21    5.78
   1  -3  -3  110.60    4.96
  -1   3   3  112.77    4.98
   1  -3  -3  115.03    5.71
   1  -3  -3  132.81    6.21
   1  -3  -3  116.27    5.63
   1  -3  -3  132.37    6.05
  -1   3   2   42.42    2.04
  -1   3   2   46.65    2.85
   1  -3  -2   52.43    2.67
   1  -3  -2   43.79    2.67
  -1   3   2   47.26    2.55
   1  -3  -2   48.85    2.88
   1  -3  -2   43.70    2.06
   1  -3  -2   51.46    2.90
   1  -3  -2   46.55    2.64
  -1   3   2   45.20    2.68
   1  -3  -2   43.34    2.02
  -1   3   2   47.57    2.80
  -1   3   2   45.19    2.05
  -1   3   2   49.43    2.99
  -1   3   2   42.73    2.31
   1  -3  -2   41.41    2.28
  -1   3   2   45.99    2.91
   1  -3  -2   21.84    2.32
   1  -3  -2   44.33    2.72
   1  -3  -2   45.96    2.48
  -1   3   2   46.78    2.85
   1  -3  -2   44.58    2.71
  -1   3   2   43.27    2.39
  -1   3   2   43.88    2.83
   1  -3  -2   42.90    2.62
   1  -3  -2   49.71    2.89
  -1   3   2   43.77    2.76
  -1   3   2   42.35    2.67
  -1   3   2   46.60    2.20
   1  -3  -2   42.29    2.48
   1  -3  -2   43.50    2.17
  -1   3   2   45.74    2.57
  -1   3   1   33.30    2.10
   1  -3  -1   35.72    2.08
   1  -3  -1   40.54    2.11
  -1   3   1   39.96    1.99
  -1   3   1   16.53    1.60
   1  -3  -1   37.42    2.16
  -1   3   1   32.26    1.53
   1  -3  -1   32.88    1.85
   1  -3  -1   46.33    2.36
  -1   3   1   37.27    1.94
  -1   3   1   36.77    2.22
   1  -3  -1   34.82    1.55
   1  -3  -1   33.14    1.49
  -1   3   1   33.10    1.47
  -1   3   1   42.20    2.19
  -1   3   1   36.65    1.87
  -1   3   1   32.73    2.12
   1  -3  -1   36.45    1.96
  -1   3   1   38.57    2.16
   1  -3  -1   36.85    2.02
   1  -3  -1   35.68    2.02
  -1   3   1   36.36    2.07
  -1   3   1   31.83    1.62
   1  -3  -1   38.79    1.73
  -1   3   1   33.74    2.05
  -1   3   1   33.66    1.77
   1  -3  -1   32.96    1.93
   1  -3  -1   34.55    1.73
   1  -3  -1   39.06    2.23
  -1   3   0  482.87   19.18
   1  -3   0  483.72   19.63
  -1   3   0  471.03   19.53
  -1   3   0  479.53   19.76
   1  -3   0  473.65   19.64
   1  -3   0  461.24   18.99
  -1   3   0  451.62   18.98
   1  -3   0  501.61   19.22
   1  -3   0  529.87   19.73
   1  -3   0  471.46   19.36
  -1   3   0  502.05   19.36
  -1   3   0  477.75   19.79
   1  -3   0  560.00   19.88
   1  -3   0  425.72   19.60
  -1   3   0  501.59   19.43
   1  -3   0  497.73   19.39
  -1   3   0  475.42   19.02
  -1   3   0  484.00   19.73
  -1   3   0  484.20   19.59
   1  -3   0  509.79   19.66
   1  -3   0  510.42   19.59
  -1   3   0  492.47   19.55
   1  -3   0  425.13   19.02
  -1   3   0  499.33   19.77
  -1   3   0  449.92   19.04
   1  -3   0  480.14   19.66
   1  -3   0  408.76   19.53
  -1   3   0  398.48   19.44
   1  -3   0  497.23   19.47
  -1   3   0  480.42   19.64
   1  -3   0  497.25   19.68
   1  -3   0  470.35   19.26
   1  -3   0  467.83   19.56
  -1   3   0  463.04   19.27
  -1   3   0  483.74   19.40
   1  -3   1 1119.59   44.15
   1  -3   1 1093.74   43.89
   1  -3   1 1099.55   43.62
   1  -3   1 1202.32   44.12
   1  -3   1 1077.36   43.81
  -1   3  -1 1131.60   43.62
   1  -3   1 1185.66   43.86
  -1   3  -1 1142.29   44.25
  -1   3  -1 1140.93   43.78
  -1   3  -1 1134.97   44.23
  -1   3  -1 1259.77   44.14
   1  -3   1 1230.84   44.17
  -1   3  -1 1150.94   43.91
   1  -3   1  974.76   43.70
  -1   3  -1 1113.04   43.81
   1  -3   1 1215.17   44.00
   1  -3   1 1206.42   44.15
   1  -3   1 1143.67   43.57
   1  -3   1 1148.25   44.09
  -1   3  -1 1220.66   44.07
  -1   3  -1 1206.91   44.27
  -1   3  -1 1118.33   43.53
   1  -3   1 1237.90   44.03
  -1   3  -1 1151.63   44.20
   1  -3   1 1173.50   44.15
   1  -3   1 1137.69   44.01
  -1   3  -1 1117.25   44.03
   1  -3   1 1082.78   43.66
  -1   3  -1 1166.75   43.94
   1  -3   1 1152.35   44.05
  -1   3  -1 1113.60   43.71
  -1   3  -1 1090.43   43.87
   1  -3   1 1108.60   43.92
  -1   3  -2  783.87   12.41
  -1   3  -2  788.03   11.87
  -1   3  -2  795.75   12.32
  -1   3  -2  760.31   11.99
   1  -3   2  786.91   12.62
   1  -3   2  776.11   12.91
   1  -3   2  766.88   11.76
   1  -3   2  780.14   12.65
   1  -3   2  758.10   12.13
  -1   3  -2  778.39   13.20
  -1   3  -2  819.92   12.52
  -1   3  -2  774.50   11.98
  -1   3  -2  748.63   13.05
   1  -3   2  774.47   12.72
  -1   3  -2  694.42   12.14
   1  -3   2    1.24   10.33
  -1   3  -2  778.14   12.52
   1  -3   2  806.14   12.35
  -1   3  -2  793.49   13.09
  -1   3  -2  796.72   12.81
  -1   3  -2  796.92   13.22
  -1   3  -2  769.73   11.75
  -1   3  -2   95.23   10.65
   1  -3   2  783.48   12.46
   1  -3   2  765.77   12.65
   1  -3   2  738.25   11.84
   1  -3   2  771.17   12.97
  -1   3  -2  731.02   12.01
   1  -3   2  722.03   11.82
   1  -3   2  763.01   12.56
   1  -3   2  828.26   12.94
  -1   3  -2  794.10   12.77
   1  -3   2  801.05   12.79
  -1   3  -2  769.47   11.73
   1  -3   2  748.70   11.73
   1  -3   3  258.42    8.93
  -1   3  -3  245.20    8.18
   1  -3   3  236.24    8.15
  -1   3  -3  254.85    8.73
  -1   3  -3  246.36    9.17
  -1   3  -3  260.01    8.57
   1  -3   3  256.72    8.76
   1  -3   3  258.79    8.65
  -1   3  -3  248.92    8.61
   1  -3   3  232.87    8.92
   1  -3   3  256.38    8.90
  -1   3  -3  246.16    9.05
  -1   3  -3  253.06    8.52
  -1   3  -3  238.53    8.45
   1  -3   3  241.91    8.32
  -1   3  -3  208.81    8.56
  -1   3  -3  250.51    8.48
  -1   3  -3  256.49    9.11
  -1   3  -3  264.99    9.19
  -1   3  -3  241.70    8.58
   1  -3   3  260.93    8.74
   1  -3   3  246.84    8.92
   1  -3   3  244.67    8.56
  -1   3  -3  247.33    8.85
   1  -3   3  265.39    8.82
  -1   3  -3  167.37    8.33
   1  -3   3  236.48    8.70
   1  -3   3  259.45    8.89
   1  -3   3  249.66    8.89
   1  -3   3  223.23    8.09
  -1   3  -3  252.54    8.45
   1  -3   3  233.52    8.14
   1  -3   3  250.62    8.53
  -1   3  -3  246.78    8.89
  -1   3  -4  274.73   10.81
  -1   3  -4  276.83   11.62
   1  -3   4  269.70   10.87
  -1   3  -4  273.00   10.51
   1  -3   4  265.22   10.48
   1  -3   4  283.08   11.27
  -1   3  -4  272.18   11.09
   1  -3   4  294.13   11.42
  -1   3  -4  285.80   11.54
  -1   3  -4  237.92   10.97
   1  -3   4  269.54   11.13
   1  -3   4   76.18   10.40
  -1   3  -4   85.18   10.27
   1  -3   4  296.09   11.36
   1  -3   4  268.18   10.51
  -1   3  -4  250.16   10.91
   1  -3   4  266.01   11.34
  -1   3  -4  278.20   11.02
  -1   3  -4  289.30   11.40
   1  -3   4  272.59   11.13
  -1   3  -4  282.43   10.95
   1  -3   4  286.27   11.09
  -1   3  -4  288.55   11.65
  -1   3  -4  310.11   11.15
   1  -3   4  263.04   11.13
   1  -3   4  266.23   10.39
  -1   3  -4  274.74   11.04
  -1   3  -4  275.19   11.38
   1  -3   4  274.74   11.06
   1  -3   4  264.38   10.37
   1  -3   4  281.55   11.26
  -1   3  -4  270.92   10.94
   1  -3   4  266.67   11.21
  -1   3  -4  287.63   11.60
   1  -3   5   35.00    2.14
  -1   3  -5   34.72    3.00
   1  -3   5   32.94    2.61
   1  -3   5   31.75    2.53
   1  -3   5   34.40    2.56
   1  -3   5   31.80    2.54
  -1   3  -5   32.98    2.77
   1  -3   5   31.74    2.25
  -1   3  -5   33.84    2.62
   1  -3   5   33.17    2.49
  -1   3  -5   32.73    2.90
  -1   3  -5   34.57    2.20
  -1   3  -5   32.41    2.75
  -1   3  -5   36.40    2.76
   1  -3   5   31.73    2.42
   1  -3   5   36.29    2.56
  -1   3  -6 1035.38   45.30
   1  -3   6 1109.95   45.09
   1  -3   6 1108.87   45.00
   1  -3   6 1107.53   44.89
  -1   3  -6 1030.37   45.17
   1  -3   6 1036.46   44.79
   1  -3   6 1066.54   44.88
   1  -3   6 1014.78   44.28
  -1   3  -6 1063.78   45.12
  -1   3  -6 1066.81   45.30
   1  -3   6 1057.08   44.75
   1  -3   6 1018.73   44.64
  -1   3  -6 1064.95   45.06
  -1   3  -6 1046.08   45.21
   1  -3   7    3.27    1.40
  -1   3  -7    5.00    1.72
   1  -3   7    2.78    1.31
  -1   3  -7    1.73    1.50
   1  -3   7    1.72    1.14
   1  -3   7    4.15    1.40
  -1   3  -7    2.41    1.63
   1  -3   7    2.18    1.32
  -1   3  -7    2.14    1.36
   1  -3   7    2.34    1.20
  -1   3  -7    1.92    1.38
  -1   3  -7    3.23    1.45
   1  -3   7    3.13    1.11
   1  -3   8  183.77    9.32
   1  -3   8  179.55    9.34
  -1   3  -8  174.12    9.69
   1  -3   8  184.03    9.07
   1  -3   8  197.39    9.48
  -1   3  -8  163.49    9.57
   1  -3   8  172.86    9.19
  -1   3  -8  176.71    9.78
  -1   3  -8  161.29    9.45
   1  -3   8  169.85    9.07
  -1   3  -8  177.93    9.65
   1  -3   8  172.95    8.77
  -1   3  -8  179.10    9.52
  -1   3  -9    1.81    2.17
   1  -3   9    5.86    1.86
   1  -3   9    5.26    1.75
   1  -3   9    7.35    1.65
  -1   3  -9    6.24    2.13
   1  -3   9    6.71    1.83
  -1   3  -9    2.35    2.08
   1  -3   9    5.50    1.87
  -1   3  -9    6.16    2.13
   1  -3   9    4.45    1.66
  -1   3  -9    5.71    2.08
  -1   3  -9    5.47    2.18
   1  -3  10    8.83    2.01
   1  -3  10    3.24    1.81
  -1   3 -10   11.00    2.64
  -1   3 -10    9.22    2.43
   1  -3  10    8.91    2.18
   1  -3  10    6.63    2.01
  -1   3 -10    6.72    2.46
  -1   3 -10    9.36    2.44
  -1   3 -10    7.69    2.48
  -1   3 -10   11.17    2.55
   1  -3  10   11.11    2.11
   1  -3  11    0.71    1.70
   1  -3  11    1.78    1.75
  -1   3 -11   -0.32    2.19
   1  -3  11    2.28    1.73
  -1   3 -11   -1.24    2.27
  -1   3 -11   -0.30    1.99
   1  -3  11    2.26    1.71
  -1   3 -11    2.59    2.32
  -1   3 -11    0.62    1.96
   1  -3  11    1.21    1.70
  -1   3 -11    1.99    2.05
   1  -3  12   -0.27    1.67
  -1   3 -12    1.40    2.44
   1  -3  12    0.25    1.57
  -1   3 -12   -1.36    2.29
   1  -3  12   -1.39    1.96
   1  -3  12    1.38    1.72
  -1   3 -12    0.71    2.40
  -1   3 -12    0.99    2.15
  -1   3 -12   -0.31    2.19
   1  -3  12    0.53    1.71
  -1   3 -12    1.36    2.04
   1  -3  13    1.17    1.85
  -1   3 -13    3.42    2.72
  -1   3 -13   -1.82    2.51
   1  -3  13   -0.30    1.94
  -1   3 -13    0.38    2.66
   1  -3  13    2.36    2.02
  -1   3 -13    6.08    2.63
  -1   3 -13    4.05    2.41
   1  -3  13    0.86    1.89
  -1   3 -14    4.67    2.57
   1  -3  14    3.18    2.17
   1  -3  14    2.12    1.94
   1  -2 -13    4.33    2.89
  -1   2  13    0.33    1.95
   1  -2 -13   -1.20    2.72
  -1   2  13    1.14    1.88
  -1   2  13   -0.33    2.23
   1  -2 -13   -4.48    2.83
  -1   2  13   -0.33    2.24
   1  -2 -13    2.01    2.54
   1  -2 -13   -0.77    2.93
  -1   2  13    3.10    2.17
   1  -2 -12   -0.37    2.54
  -1   2  12   -0.61    2.04
   1  -2 -12    1.11    2.37
   1  -2 -12    3.03    2.71
  -1   2  12    3.72    2.00
  -1   2  12    3.07    2.13
  -1   2  12    0.92    2.01
  -1   2  12    1.44    1.78
   1  -2 -12   -2.85    3.08
   1  -2 -11    2.01    2.38
   1  -2 -11    2.04    2.48
  -1   2  11    2.81    1.88
  -1   2  11    2.84    1.96
  -1   2  11    1.22    1.75
  -1   2  11    3.42    1.98
   1  -2 -11    1.39    2.25
   1  -2 -11    3.93    2.40
  -1   2  11    0.27    1.78
   1  -2 -10    3.95    2.51
  -1   2  10    4.34    1.98
   1  -2 -10    4.62    2.35
  -1   2  10    6.41    1.80
  -1   2  10    4.42    2.00
  -1   2  10    5.99    2.00
   1  -2 -10    6.28    2.45
  -1   2  10    1.93    1.69
   1  -2 -10    5.04    2.40
   1  -2  -9   20.71    3.27
  -1   2   9   18.64    2.17
   1  -2  -9   19.03    3.06
  -1   2   9   23.60    3.00
  -1   2   9   26.32    3.22
  -1   2   9   21.85    2.88
  -1   2   9   20.02    2.64
   1  -2  -9   24.09    3.41
  -1   2   9   22.34    2.93
  -1   2   9   21.56    2.77
   1  -2  -9   16.10    3.02
   1  -2  -8  214.72   11.20
  -1   2   8  204.34   10.78
   1  -2  -8  225.91   12.05
  -1   2   8  231.90   11.57
  -1   2   8  244.94   11.77
   1  -2  -8  221.27   11.94
  -1   2   8  237.19   11.36
  -1   2   8  230.19   11.64
  -1   2   8  226.78   11.64
  -1   2   8  227.69   11.48
   1  -2  -8  236.07   11.93
   1  -2  -7   32.50    2.96
  -1   2   7   37.61    2.76
   1  -2  -7   39.95    3.53
  -1   2   7   28.58    3.04
  -1   2   7   34.07    3.07
  -1   2   7   30.55    2.78
   1  -2  -7   38.95    3.60
  -1   2   7   31.69    3.06
  -1   2   7   40.58    3.29
  -1   2   7   40.86    3.25
   1  -2  -7   32.74    3.25
   1  -2  -7   32.22    2.79
   1  -2  -6  317.84   14.41
  -1   2   6  301.17   13.96
   1  -2  -6  312.18   14.86
  -1   2   6  301.82   13.56
   1  -2  -6  306.17   13.86
  -1   2   6  324.69   14.62
  -1   2   6  324.99   14.68
  -1   2   6  321.27   14.65
  -1   2   6  316.61   14.62
   1  -2  -6  342.21   15.09
  -1   2   6  293.12   14.15
   1  -2  -6  313.58   14.74
   1  -2  -6  315.35   14.25
  -1   2   6  308.94   14.43
  -1   2   5  129.32    5.97
   1  -2  -5  138.21    6.51
  -1   2   5  119.95    5.60
   1  -2  -5  111.29    5.78
   1  -2  -5  127.20    6.77
  -1   2   5  127.02    6.48
  -1   2   5  106.46    5.82
  -1   2   5  133.26    6.60
   1  -2  -5  125.90    6.01
  -1   2   5  128.38    6.57
   1  -2  -5  125.85    6.72
  -1   2   5  120.58    6.49
  -1   2   5  121.98    6.19
  -1   2   5  116.30    6.36
   1  -2  -5  122.33    6.58
  -1   2   5  114.05    5.93
   1  -2  -5  122.74    6.22
   1  -2  -4 1165.03   45.32
  -1   2   4 1196.34   45.52
   1  -2  -4 1221.93   44.70
   1  -2  -4 1125.14   44.88
  -1   2   4 1202.94   45.26
   1  -2  -4 1105.98   44.57
  -1   2   4 1171.61   44.61
   1  -2  -4 1274.94   45.58
  -1   2   4 1172.23   44.95
  -1   2   4 1163.34   44.67
  -1   2   4 1254.69   45.60
  -1   2   4 1187.26   45.10
   1  -2  -4 1276.42   45.21
  -1   2   4 1288.71   45.76
   1  -2  -4 1207.19   45.41
  -1   2   4 1155.52   44.47
   1  -2  -4 1318.53   45.96
  -1   2   4 1159.60   45.18
   1  -2  -4 1105.15   45.20
   1  -2  -4 1103.40   45.09
   1  -2  -4 1171.48   44.45
   1  -2  -4 1187.23   45.42
  -1   2   4 1254.54   45.68
  -1   2   4 1288.47   45.73
  -1   2   4 1203.78   45.44
   1  -2  -4 1262.44   45.46
  -1   2   4 1172.48   45.16
   1  -2  -4 1137.17   45.21
  -1   2   4 1152.57   45.29
   1  -2  -4 1251.07   45.73
   1  -2  -3  939.03   38.57
   1  -2  -3 1056.40   39.19
  -1   2   3  928.42   38.56
  -1   2   3  948.45   38.93
   1  -2  -3  924.39   38.92
  -1   2   3  920.39   38.29
  -1   2   3  928.69   38.54
   1  -2  -3  901.44   38.53
   1  -2  -3  864.50   38.28
  -1   2   3  952.59   39.09
   1  -2  -3 1019.78   38.95
  -1   2   3 1032.14   39.28
   1  -2  -3  936.99   39.03
  -1   2   3  970.30   39.09
   1  -2  -3  790.96   38.84
  -1   2   3  959.86   38.88
  -1   2   3  938.35   39.05
   1  -2  -3  926.26   38.72
  -1   2   3  936.33   38.79
   1  -2  -3  903.57   38.95
   1  -2  -3  932.11   38.41
  -1   2   3  985.91   39.20
  -1   2   3  984.51   39.22
  -1   2   3  893.84   38.39
   1  -2  -3  879.41   38.86
   1  -2  -3 1012.22   39.09
  -1   2   3  930.40   38.88
  -1   2   3  959.06   39.01
   1  -2  -3  980.29   39.22
   1  -2  -3  912.28   38.85
   1  -2  -3  926.72   38.91
   1  -2  -2 1034.44   32.93
  -1   2   2  981.46   32.34
   1  -2  -2 1157.34   33.17
   1  -2  -2  942.25   32.33
  -1   2   2 1029.46   32.62
   1  -2  -2 1105.08   32.72
  -1   2   2 1096.20   33.08
  -1   2   2 1125.96   33.25
   1  -2  -2 1180.36   33.08
  -1   2   2 1127.26   32.97
   1  -2  -2 1064.12   32.96
  -1   2   2 1092.82   33.05
  -1   2   2 1086.25   33.15
   1  -2  -2 1000.09   32.58
   1  -2  -2 1036.71   32.89
  -1   2   2 1086.02   33.17
  -1   2   2 1024.80   32.99
  -1   2   2  964.45   32.59
   1  -2  -2 1064.02   32.53
  -1   2   2 1020.36   32.49
   1  -2  -2  997.80   32.18
  -1   2   2 1106.88   32.98
   1  -2  -2 1099.26   33.15
   1  -2  -2  997.04   32.75
  -1   2   2  981.81   32.19
   1  -2  -2 1000.67   32.83
   1  -2  -2 1117.63   33.13
  -1   2   2 1055.79   32.88
  -1   2   1 2680.34  101.18
  -1   2   1 1404.33  100.95
   1  -2  -1 2865.85  101.38
   1  -2  -1 2559.25  101.26
   1  -2  -1 2769.96  101.23
  -1   2   1 2683.96  101.34
  -1   2   1 2502.40  100.84
  -1   2   1 2672.30  101.43
   1  -2  -1 2590.01  101.20
   1  -2  -1 2983.16  101.44
  -1   2   1 2666.51  101.24
   1  -2  -1 2623.16  100.84
  -1   2   1 2658.27  101.10
  -1   2   1 2619.86  101.29
   1  -2  -1 2592.90  101.24
   1  -2  -1 1188.03  100.91
   1  -2  -1 2412.56  100.93
  -1   2   1 2375.34  100.92
  -1   2   1 2633.43  101.40
   1  -2  -1 2749.22  101.15
  -1   2   1 2654.32  101.36
   1  -2  -1 2603.10  100.94
   1  -2  -1 2766.64  101.36
  -1   2   1 2543.43  101.21
   1  -2  -1 2580.56  101.11
  -1   2   1 2549.96  101.12
   1  -2  -1 2471.32  101.18
  -1   2   1 2453.55  100.91
   1  -2   0 2274.98    9.99
   1  -2   0 2377.06    8.10
   1  -2   0 2294.54   10.87
  -1   2   0 2399.81    8.00
   1  -2   0 2257.93    6.80
  -1   2   0 2261.83    9.75
  -1   2   0 2275.34    6.61
   1  -2   0 2529.91   11.09
  -1   2   0 2333.12   11.17
  -1   2   0 2262.26   11.58
  -1   2   0 2396.31   10.05
   1  -2   0 2280.72    9.58
   1  -2   0 2563.94   11.54
   1  -2   0 2407.07    9.09
  -1   2   0 2389.31    8.94
  -1   2   0 2329.62   10.91
  -1   2   0 2425.84   11.27
   1  -2   0 2128.85    7.26
  -1   2   0 2327.96   11.76
   1  -2   0 2366.56   10.80
   1  -2   0 2401.86   10.87
  -1   2   0 2212.52    7.51
   1  -2   0 2460.98   10.64
  -1   2   0 2324.19   10.13
  -1   2   0 2135.63    9.73
  -1   2   0 2221.41    9.89
  -1   2   0 2337.01    9.31
   1  -2   0 2366.79    9.64
  -1   2   0 2265.72    9.10
   1  -2   0 2374.81   10.57
   1  -2   0 2305.04    9.84
   1  -2   0 2289.72    8.96
  -1   2  -1 4050.68  125.59
   1  -2   1 4103.69  125.62
  -1   2  -1 4048.29  125.99
   1  -2   1 3839.85  125.53
  -1   2  -1 4225.44  125.73
   1  -2   1 3980.41  125.53
  -1   2  -1  627.01  125.19
   1  -2   1 4158.44  125.85
   1  -2   1 4140.39  125.77
   1  -2   1 3961.53  125.94
  -1   2  -1 3732.75  125.75
   1  -2   1 4017.99  125.79
   1  -2   1 4240.99  125.78
  -1   2  -1 4127.23  125.76
  -1   2  -1 4403.43  125.79
   1  -2   1 3744.55  125.70
  -1   2  -1 3966.88  126.02
  -1   2  -1 4056.93  125.54
  -1   2  -1 4285.20  125.99
   1  -2   1 4125.68  125.58
  -1   2  -1 2381.40  125.50
   1  -2   1 4412.34  125.93
   1  -2   1  413.31  125.18
  -1   2  -1 4161.55  125.98
  -1   2  -1 4164.32  126.05
   1  -2   1 4035.93  125.84
   1  -2   1 4134.51  125.92
  -1   2  -1 3987.09  125.69
  -1   2  -1 3784.56  125.57
   1  -2   1 3934.87  125.63
  -1   2  -1 4110.78  125.78
   1  -2   1 4125.98  125.86
   1  -2   1 3966.42  125.59
  -1   2  -1 4209.59  125.61
   1  -2   1 4098.04  125.76
  -1   2  -2  392.85   15.64
   1  -2   2  376.98   15.52
   1  -2   2  353.88   15.19
  -1   2  -2  360.63   15.20
  -1   2  -2  393.50   15.51
  -1   2  -2  381.08   15.81
   1  -2   2  365.88   15.71
  -1   2  -2  389.05   15.57
   1  -2   2  381.97   15.61
   1  -2   2  405.03   15.73
   1  -2   2  379.39   15.35
  -1   2  -2  371.98   15.83
   1  -2   2  377.76   15.67
  -1   2  -2  354.10   15.61
  -1   2  -2  357.06   15.54
   1  -2   2  307.85   15.58
  -1   2  -2  409.99   15.42
  -1   2  -2  388.63   15.55
  -1   2  -2  401.70   15.80
   1  -2   2  383.55   15.72
  -1   2  -2  379.41   15.49
   1  -2   2  379.30   15.66
   1  -2   2  375.38   15.61
   1  -2   2  379.14   15.53
  -1   2  -2  382.13   15.79
   1  -2   2  359.36   15.19
  -1   2  -2  395.24   15.65
   1  -2   2  357.14   15.20
   1  -2   2  362.59   15.56
   1  -2   2  374.38   15.53
   1  -2   2  386.79   15.67
  -1   2  -2  390.21   15.84
  -1   2  -2  384.70   15.50
  -1   2  -2  264.97   15.40
   1  -2   2  214.93   15.39
   1  -2   3  239.96    9.07
   1  -2   3  209.37    8.25
  -1   2  -3  234.62    8.61
  -1   2  -3  219.18    8.87
   1  -2   3  226.24    8.64
   1  -2   3  231.08    8.96
   1  -2   3  218.38    9.00
  -1   2  -3  218.43    9.16
  -1   2  -3  215.99    8.27
  -1   2  -3  223.42    8.81
   1  -2   3  236.40    8.95
   1  -2   3  219.69    8.30
  -1   2  -3  170.25    8.30
   1  -2   3  227.99    8.96
  -1   2  -3  215.97    9.17
  -1   2  -3  230.40    8.70
   1  -2   3  237.10    8.92
  -1   2  -3  233.83    9.18
   1  -2   3  217.11    8.72
  -1   2  -3  220.98    9.09
  -1   2  -3  235.40    8.88
   1  -2   3  218.68    9.00
  -1   2  -3  225.44    8.82
   1  -2   3  213.12    8.84
   1  -2   3  225.17    8.87
  -1   2  -3  225.44    8.79
  -1   2  -3  227.35    8.81
   1  -2   3  186.91    8.85
  -1   2  -3  231.47    9.18
   1  -2   3  226.53    8.92
  -1   2  -3  222.34    8.94
   1  -2   4  203.31    9.24
   1  -2   4  198.70    8.67
  -1   2  -4  197.02    8.45
   1  -2   4  215.70    9.33
  -1   2  -4  217.30    9.14
  -1   2  -4  205.62    8.65
   1  -2   4  193.39    8.42
  -1   2  -4  199.03    9.45
  -1   2  -4  213.28    9.15
   1  -2   4  213.17    9.26
  -1   2  -4  211.90    9.05
  -1   2  -4  204.92    9.03
  -1   2  -4  204.97    9.48
   1  -2   4  204.96    9.25
   1  -2   4  209.73    9.15
   1  -2   4  200.22    8.83
  -1   2  -4  201.85    9.04
  -1   2  -4  219.18    8.83
  -1   2  -4  212.84    9.37
  -1   2  -4  217.66    9.14
   1  -2   4  219.42    9.23
  -1   2  -4  209.22    9.51
   1  -2   4  211.74    9.27
  -1   2  -4  222.03    9.21
   1  -2   4  204.16    9.09
   1  -2   4  195.48    9.16
  -1   2  -4  198.78    9.21
   1  -2   4  199.49    9.07
  -1   2  -4  206.38    8.96
   1  -2   4  202.44    9.13
  -1   2  -4  215.88    9.52
  -1   2  -4  206.56    9.04
   1  -2   5  178.08    8.26
   1  -2   5  165.75    7.46
   1  -2   5  169.65    8.25
  -1   2  -5  167.44    8.49
  -1   2  -5  171.21    7.41
  -1   2  -5  158.50    8.42
   1  -2   5  174.37    8.12
   1  -2   5  178.95    8.26
  -1   2  -5  165.72    8.48
   1  -2   5  161.14    7.65
  -1   2  -5  168.58    7.62
  -1   2  -5  165.68    8.37
   1  -2   5  169.41    8.21
   1  -2   5  164.21    7.93
  -1   2  -5  172.29    8.52
  -1   2  -5  167.69    8.29
   1  -2   5  178.55    8.22
   1  -2   5  160.90    8.02
  -1   2  -5  171.31    7.85
   1  -2   6   11.18    1.67
   1  -2   6   14.37    1.82
  -1   2  -6   14.86    2.07
   1  -2   6   11.60    1.65
  -1   2  -6   15.05    2.02
   1  -2   6   11.23    1.68
   1  -2   6   16.06    1.87
  -1   2  -6   15.95    2.13
   1  -2   6   14.06    1.78
  -1   2  -6   11.98    1.87
   1  -2   6   10.75    1.18
   1  -2   6   12.09    1.68
   1  -2   6   13.28    1.56
  -1   2  -6   11.92    1.72
  -1   2  -6   12.54    2.02
   1  -2   7   17.48    2.07
  -1   2  -7   15.85    2.31
   1  -2   7   14.87    2.02
   1  -2   7   15.30    1.87
   1  -2   7   15.17    2.17
  -1   2  -7   13.51    2.29
   1  -2   7   17.64    2.17
  -1   2  -7   12.12    2.21
   1  -2   7   17.72    2.17
  -1   2  -7   14.96    2.34
   1  -2   7   15.49    2.04
   1  -2   7   17.89    1.73
  -1   2  -7   16.22    2.16
  -1   2  -7   13.76    2.25
   1  -2   8  100.99    6.06
  -1   2  -8   99.90    6.44
   1  -2   8   98.65    5.87
  -1   2  -8   93.73    6.49
   1  -2   8  109.17    6.26
   1  -2   8   97.28    5.59
   1  -2   8   93.31    5.97
  -1   2  -8   94.31    6.42
  -1   2  -8   98.07    6.33
   1  -2   8  102.36    6.06
  -1   2  -8   95.74    6.34
  -1   2  -8  100.63    6.28
   1  -2   8   99.89    5.93
  -1   2  -9   -1.04    1.83
   1  -2   9    0.19    1.26
   1  -2   9   -0.20    1.32
   1  -2   9    0.21    1.37
  -1   2  -9   -0.26    1.77
   1  -2   9   -0.21    1.38
  -1   2  -9   -0.74    1.65
  -1   2  -9   -1.05    2.10
   1  -2   9    0.21    1.26
  -1   2  -9   -1.02    1.74
   1  -2   9   -0.20    1.38
  -1   2  -9   -1.84    2.19
   1  -2  10   19.38    2.59
  -1   2 -10   28.19    3.74
   1  -2  10   19.14    2.73
   1  -2  10   27.08    3.15
  -1   2 -10   24.26    3.28
  -1   2 -10   23.48    3.19
   1  -2  10   19.70    2.84
   1  -2  10   21.97    2.79
  -1   2 -10   20.12    3.25
  -1   2 -10   18.13    3.20
  -1   2 -10   26.51    3.30
   1  -2  10   20.31    2.78
  -1   2 -11   -0.32    2.04
   1  -2  11   -0.45    1.59
   1  -2  11    1.74    1.70
   1  -2  11    1.05    1.85
  -1   2 -11    0.95    2.06
  -1   2 -11    2.18    2.19
  -1   2 -11    0.65    2.52
   1  -2  11    0.76    1.70
  -1   2 -11    3.76    2.30
   1  -2  11    0.25    1.71
  -1   2 -11    1.92    2.14
  -1   2 -12   22.71    3.96
   1  -2  12   23.49    3.06
   1  -2  12   25.63    3.34
  -1   2 -12   23.02    3.69
   1  -2  12   26.17    3.31
  -1   2 -12   25.85    4.05
  -1   2 -12   17.13    3.33
  -1   2 -12   16.16    3.51
  -1   2 -12   17.12    3.48
   1  -2  12   23.82    3.36
  -1   2 -13    5.36    2.95
   1  -2  13    8.06    2.54
  -1   2 -13    9.07    2.94
   1  -2  13   10.54    2.80
  -1   2 -13    7.35    2.94
  -1   2 -13    9.31    2.94
   1  -2  13   15.81    2.72
  -1   2 -13   12.20    3.18
   1  -2  13    7.35    2.40
  -1   2 -14   -2.79    2.52
  -1   2 -14   -1.63    3.01
   1  -1 -14   -2.03    2.96
   1  -1 -14    0.81    2.68
  -1   1  14    3.40    2.28
  -1   1  14    5.19    2.17
  -1   1  14    3.35    2.35
   1  -1 -14   -2.10    3.14
   1  -1 -14    3.16    2.75
   1  -1 -14    5.32    2.90
  -1   1  14    7.42    2.45
   1  -1 -13   -3.03    2.68
   1  -1 -13   -2.66    2.83
  -1   1  13    0.64    2.02
   1  -1 -13   -0.39    2.58
  -1   1  13    1.16    1.91
  -1   1  13    0.32    1.80
  -1   1  13    0.61    2.01
   1  -1 -13   -0.38    2.33
   1  -1 -13   -4.08    2.82
   1  -1 -12   12.56    3.28
  -1   1  12   22.55    3.10
   1  -1 -12   13.68    3.36
  -1   1  12   16.40    2.86
   1  -1 -12   17.01    3.50
  -1   1  12   18.43    2.92
  -1   1  12   16.53    2.88
   1  -1 -12   14.82    3.22
  -1   1  12   13.23    2.69
   1  -1 -12   15.01    3.40
  -1   1  11   23.09    2.89
   1  -1 -11   22.89    3.53
  -1   1  11   25.79    3.40
   1  -1 -11   23.31    3.66
   1  -1 -11   22.80    3.59
  -1   1  11   28.73    3.41
  -1   1  11   21.80    2.93
  -1   1  11   21.04    3.05
  -1   1  11   21.71    3.01
   1  -1 -11   24.93    3.67
  -1   1  10   17.47    2.51
   1  -1 -10   19.45    3.24
  -1   1  10   21.33    3.03
   1  -1 -10   16.95    3.05
  -1   1  10   20.76    2.90
  -1   1  10   24.70    3.05
   1  -1 -10   26.13    3.60
  -1   1  10   24.66    2.91
  -1   1  10   19.45    2.75
   1  -1 -10   19.64    3.22
  -1   1   9  122.14    7.00
   1  -1  -9  115.80    7.74
   1  -1  -9  139.26    8.00
  -1   1   9  127.94    7.56
   1  -1  -9  122.92    7.84
  -1   1   9  125.34    7.31
  -1   1   9  129.00    7.51
  -1   1   9  124.83    7.44
   1  -1  -9  120.04    7.82
  -1   1   9  122.36    7.32
   1  -1  -8   19.00    2.23
   1  -1  -8   20.35    2.79
  -1   1   8   18.20    2.15
   1  -1  -8   16.47    2.65
  -1   1   8   23.08    2.61
  -1   1   8   16.77    2.43
  -1   1   8   23.62    2.68
  -1   1   8   18.90    2.35
  -1   1   8   22.45    2.64
   1  -1  -8   16.72    2.63
   1  -1  -8   21.10    2.79
  -1   1   8   20.07    2.45
   1  -1  -7    5.43    1.43
  -1   1   7    6.22    1.12
   1  -1  -7    5.72    1.70
  -1   1   7    6.51    1.59
  -1   1   7    5.59    1.41
  -1   1   7    5.49    1.33
  -1   1   7    5.04    1.58
  -1   1   7    7.40    1.45
   1  -1  -7    4.33    1.54
  -1   1   7    4.17    1.33
   1  -1  -7    5.98    1.75
  -1   1   7    5.67    1.48
   1  -1  -7    4.63    1.32
   1  -1  -6   36.60    2.79
   1  -1  -6   37.39    3.15
  -1   1   6   38.99    2.45
  -1   1   6   39.60    2.69
  -1   1   6   37.17    2.11
  -1   1   6   37.87    3.00
  -1   1   6   47.82    3.17
   1  -1  -6   38.40    2.42
  -1   1   6   39.38    3.04
   1  -1  -6   41.23    3.25
  -1   1   6   35.73    2.76
  -1   1   6   37.19    2.92
   1  -1  -6   39.45    2.73
  -1   1   6   35.34    2.43
  -1   1   6   35.05    2.88
   1  -1  -6   40.33    3.14
   1  -1  -5   11.78    1.73
   1  -1  -5   17.43    1.90
   1  -1  -5   12.34    0.75
  -1   1   5   12.82    1.21
  -1   1   5   13.19    0.76
   1  -1  -5   11.74    1.12
  -1   1   5   11.76    1.31
   1  -1  -5   12.47    0.97
  -1   1   5   12.16    1.14
   1  -1  -5   13.45    1.29
  -1   1   5   13.89    1.47
  -1   1   5   12.50    1.66
  -1   1   5   11.83    0.93
   1  -1  -5   17.89    1.42
  -1   1   5   12.28    1.56
  -1   1   5   13.73    1.64
  -1   1   5   12.45    1.54
  -1   1   5   16.60    1.69
   1  -1  -5   12.61    1.70
   1  -1  -5   13.73    1.38
  -1   1   5   12.43    0.77
   1  -1  -5   15.72    1.65
  -1   1   5   13.22    1.56
  -1   1   5   12.35    1.27
   1  -1  -5   16.05    1.81
  -1   1   4  386.09   16.61
  -1   1   4  382.84   16.56
   1  -1  -4  378.89   16.68
   1  -1  -4  378.35   16.50
   1  -1  -4  394.01   17.04
   1  -1  -4  356.18   16.27
  -1   1   4  386.45   16.34
   1  -1  -4  406.55   16.04
  -1   1   4  378.57   16.02
   1  -1  -4  418.82   16.84
  -1   1   4  421.63   16.95
  -1   1   4  349.09   16.04
   1  -1  -4  402.24   16.79
   1  -1  -4  370.42   16.07
   1  -1  -4  411.14   16.47
  -1   1   4  385.88   16.39
  -1   1   4  414.79   16.99
   1  -1  -4  385.85   16.72
   1  -1  -4  381.21   16.60
  -1   1   4  388.22   16.73
   1  -1  -4  409.67   17.09
   1  -1  -4  377.24   16.65
   1  -1  -4  385.79   16.75
  -1   1   4  411.07   16.95
  -1   1   4  411.05   16.96
   1  -1  -4  406.77   16.71
  -1   1   4  400.99   16.87
   1  -1  -4  322.52   16.54
  -1   1   4  373.09   16.52
   1  -1  -4  417.26   17.01
   1  -1  -3  104.09    4.91
   1  -1  -3   98.60    4.55
   1  -1  -3  122.74    5.12
  -1   1   3  105.88    4.59
   1  -1  -3  122.74    4.55
  -1   1   3  113.71    5.04
  -1   1   3  115.67    4.98
  -1   1   3  104.36    4.50
  -1   1   3  105.59    4.79
   1  -1  -3  112.20    5.18
   1  -1  -3  106.56    4.76
  -1   1   3  114.82    4.80
   1  -1  -3  102.58    5.00
   1  -1  -3  113.73    4.86
   1  -1  -3  113.19    5.05
  -1   1   3  116.94    5.13
  -1   1   3  119.86    5.17
   1  -1  -3  103.58    4.39
  -1   1   3  104.86    4.38
  -1   1   3  114.01    5.15
   1  -1  -3  110.74    4.93
   1  -1  -3  111.31    5.01
  -1   1   3  109.82    4.95
   1  -1  -3  113.01    5.19
   1  -1  -3  103.78    4.88
  -1   1   3  101.92    5.09
   1  -1  -3  120.57    5.03
  -1   1   3  111.94    5.08
  -1   1   3  105.40    4.96
  -1   1   3  110.57    4.89
   1  -1  -3  116.38    5.17
  -1   1   2   15.99    0.83
  -1   1   2   14.72    0.69
   1  -1  -2   14.86    0.87
   1  -1  -2   17.15    1.26
  -1   1   2   16.51    1.08
  -1   1   2   15.60    0.90
   1  -1  -2   15.05    1.04
   1  -1  -2   15.40    0.84
   1  -1  -2   15.26    0.70
   1  -1  -2    3.90    0.69
  -1   1   2   18.91    1.23
  -1   1   2   19.63    1.09
   1  -1  -2   13.78    1.07
  -1   1   2   18.55    1.20
   1  -1  -2   15.37    1.10
   1  -1  -2   13.62    1.08
  -1   1   2   16.24    1.21
  -1   1   2   12.13    0.97
  -1   1   2   15.81    0.74
   1  -1  -2   14.43    0.98
   1  -1  -2   12.45    0.93
   1  -1  -2   16.28    0.75
  -1   1   2   18.20    1.18
  -1   1   2   16.26    1.04
  -1   1   2   15.14    1.12
   1  -1  -2   16.87    1.19
   1  -1  -2   -0.28    0.52
  -1   1   2   -0.56    0.52
   1  -1  -2   15.63    1.13
  -1   1   2   15.08    1.10
   1  -1  -1 1386.22   22.63
  -1   1   1 1339.35   22.69
   1  -1  -1 1314.38   22.64
  -1   1   1 1360.57   22.58
  -1   1   1 1252.01   22.32
   1  -1  -1 1375.46   22.86
   1  -1  -1 1287.23   22.31
   1  -1  -1 1434.30   22.88
   1  -1  -1 1348.23   22.83
  -1   1   1 1383.19   22.93
  -1   1   1 1412.81   22.95
  -1   1   1 1302.00   22.54
  -1   1   1 1327.26   22.63
  -1   1   1 1344.93   22.97
  -1   1   1 1335.33   22.45
  -1   1   1 1392.39   22.99
   1  -1  -1 1371.46   22.49
   1  -1  -1 1251.99   22.49
   1  -1  -1 1288.92   22.59
   1  -1  -1 1198.92   22.48
   1  -1  -1 1431.90   22.91
  -1   1   1 1289.65   22.19
  -1   1   1 1330.82   22.77
   1  -1  -1 1296.99   22.63
   1  -1  -1 1318.56   22.22
   1  -1   0    2.63    0.39
   1  -1   0    3.65    0.54
   1  -1   0    2.52    0.36
  -1   1   0    2.71    0.36
  -1   1   0    3.05    0.38
   1  -1   0    2.45    0.47
  -1   1   0    3.46    0.39
  -1   1   0    3.07    0.46
   1  -1   0    2.87    0.41
  -1   1   0    0.28    0.31
  -1   1   0    4.27    0.44
  -1   1   0    3.84    0.54
   1  -1   0    2.92    0.53
   1  -1   0    0.29    0.37
  -1   1   0    2.65    0.56
   1  -1   0    2.63    0.38
   1  -1   0    3.90    0.45
  -1   1   0    3.26    0.57
  -1   1   0    2.89    0.44
   1  -1   0    3.14    0.52
   1  -1   0    3.11    0.42
  -1   1   0    2.14    0.36
  -1   1   0    2.62    0.53
  -1   1   0    2.50    0.44
  -1   1   0    2.03    0.30
   1  -1   0    4.64    0.51
   1  -1   0    1.68    0.41
   1  -1   0    2.32    0.34
  -1   1   0    3.11    0.40
  -1   1   0    2.59    0.50
   1  -1   0    2.89    0.45
  -1   1  -1   66.06    2.55
   1  -1   1   66.39    2.50
  -1   1  -1   72.15    2.44
   1  -1   1   66.77    2.43
   1  -1   1   70.69    2.42
   1  -1   1   66.46    2.45
  -1   1  -1   70.62    2.39
  -1   1  -1   66.64    2.57
  -1   1  -1   64.44    2.56
   1  -1   1   66.72    2.26
   1  -1   1   15.11    2.05
   1  -1   1   66.34    2.46
  -1   1  -1   73.44    2.49
  -1   1  -1   64.52    2.24
  -1   1  -1   72.44    2.41
   1  -1   1   67.65    2.48
   1  -1   1    2.62    1.93
  -1   1  -1   67.65    2.49
   1  -1   1   66.55    2.41
  -1   1  -1   31.06    2.15
   1  -1   1   70.81    2.47
  -1   1  -1   69.03    2.62
   1  -1   1   65.33    2.30
   1  -1   1   67.04    2.46
   1  -1   1   67.44    2.45
  -1   1  -1   65.59    2.31
  -1   1  -1   69.17    2.65
  -1   1  -1   70.67    2.44
  -1   1  -1   64.72    2.48
  -1   1  -2  261.11    5.39
   1  -1   2  253.97    5.11
  -1   1  -2  255.71    4.54
   1  -1   2  247.33    5.18
   1  -1   2  262.33    5.19
   1  -1   2  250.74    4.57
   1  -1   2  253.88    5.06
  -1   1  -2  259.02    5.07
   1  -1   2  265.32    5.25
   1  -1   2  245.51    4.16
  -1   1  -2  255.24    5.43
  -1   1  -2  248.95    4.08
   1  -1   2  253.07    5.10
   1  -1   2  269.40    5.24
   1  -1   2  254.64    4.78
  -1   1  -2  253.61    5.39
  -1   1  -2  258.81    5.32
  -1   1  -2  267.35    4.74
  -1   1  -2  263.79    5.03
  -1   1  -2  276.41    5.18
  -1   1  -2  245.72    4.92
  -1   1  -2  266.88    5.56
   1  -1   2  254.29    4.97
   1  -1   2  168.43    4.79
   1  -1   2  245.13    4.85
  -1   1  -2  265.26    5.03
   1  -1   2  258.99    5.09
  -1   1  -2  251.73    4.86
   1  -1   3 1794.66   39.59
   1  -1   3 1664.78   38.38
   1  -1   3 1742.42   39.59
  -1   1  -3 1693.94   39.78
   1  -1   3 1715.14   38.68
  -1   1  -3 1721.56   38.64
  -1   1  -3 1689.27   38.44
   1  -1   3 1831.89   39.60
  -1   1  -3 1711.36   39.86
   1  -1   3 1917.28   39.73
  -1   1  -3 1738.52   39.24
  -1   1  -3 1863.30   39.50
   1  -1   3 1729.07   39.31
  -1   1  -3 1763.44   39.83
  -1   1  -3 1869.01   39.52
   1  -1   3 1738.31   39.54
   1  -1   3 1903.09   39.73
  -1   1  -3 1905.13   39.62
  -1   1  -3 1778.97   38.85
   1  -1   3 1759.10   38.93
   1  -1   3 1786.76   39.61
  -1   1  -3 1793.01   39.43
  -1   1  -3 1804.03   39.88
   1  -1   3 1787.71   39.53
  -1   1  -3 1774.52   39.15
   1  -1   3 1723.83   39.21
  -1   1  -3 1740.93   39.50
   1  -1   3 1719.75   39.30
  -1   1  -3 1814.42   39.40
  -1   1  -3 1798.94   39.94
   1  -1   4   85.12    4.37
  -1   1  -4   81.33    3.65
   1  -1   4   75.48    3.65
   1  -1   4   79.11    3.65
  -1   1  -4   82.01    4.21
  -1   1  -4   75.65    4.11
  -1   1  -4   81.11    4.53
   1  -1   4   83.12    4.29
   1  -1   4   80.27    4.30
  -1   1  -4   78.79    3.72
  -1   1  -4   80.45    4.06
   1  -1   4   82.90    4.14
  -1   1  -4   81.41    4.54
   1  -1   4   83.77    4.42
   1  -1   4   83.28    4.36
  -1   1  -4   81.47    4.23
   1  -1   4   82.17    4.33
  -1   1  -4   80.43    3.79
   1  -1   4   81.60    3.84
  -1   1  -4   89.38    4.33
  -1   1  -4   87.73    4.59
   1  -1   4   81.14    4.34
   1  -1   4   83.09    4.36
  -1   1  -4   87.63    4.28
   1  -1   4   76.92    4.15
   1  -1   4   83.74    4.07
   1  -1   4   79.85    4.31
  -1   1  -4   80.62    3.99
  -1   1  -4   75.71    3.49
  -1   1  -4   82.03    4.40
  -1   1  -4   73.50    4.52
  -1   1  -4   81.45    4.26
   1  -1   4   74.61    3.48
  -1   1  -5   17.62    2.13
   1  -1   5   20.99    1.25
   1  -1   5   21.09    1.97
  -1   1  -5   20.44    1.50
   1  -1   5   21.66    1.93
  -1   1  -5   22.38    2.29
  -1   1  -5   20.95    1.70
   1  -1   5   22.77    2.12
   1  -1   5   21.34    1.76
  -1   1  -5   23.53    2.27
   1  -1   5   24.80    2.10
   1  -1   5   20.83    1.43
   1  -1   5   21.51    1.96
   1  -1   5   21.28    1.68
   1  -1   5   25.62    2.10
  -1   1  -5   19.34    2.11
  -1   1  -5   22.94    1.67
  -1   1  -5   18.82    2.14
   1  -1   6  452.95   19.17
  -1   1  -6  422.18   19.56
   1  -1   6  436.87   19.22
  -1   1  -6  430.44   19.62
   1  -1   6  420.10   18.80
   1  -1   6  439.25   19.35
   1  -1   6  430.64   19.25
  -1   1  -6  418.12   19.67
   1  -1   6  435.89   19.38
   1  -1   6  430.37   19.23
  -1   1  -6  441.67   19.63
   1  -1   6  424.39   18.68
  -1   1  -6  420.78   19.37
   1  -1   7    8.65    1.62
  -1   1  -7   11.47    2.15
   1  -1   7    9.63    1.65
   1  -1   7    9.57    1.37
  -1   1  -7    9.36    1.98
   1  -1   7    8.29    1.63
  -1   1  -7    6.48    1.89
   1  -1   7   12.24    1.85
   1  -1   7   13.92    1.94
  -1   1  -7   11.06    2.04
  -1   1  -7    7.44    1.92
   1  -1   7    9.29    1.32
   1  -1   7   10.14    1.79
   1  -1   8    4.29    1.54
   1  -1   8    6.62    1.56
  -1   1  -8    3.50    1.97
   1  -1   8    3.62    1.13
   1  -1   8    4.49    1.64
  -1   1  -8    3.29    1.76
  -1   1  -8    0.94    1.90
   1  -1   8    2.32    1.44
   1  -1   8    7.03    1.64
  -1   1  -8    4.89    1.95
   1  -1   8    3.15    1.38
  -1   1  -8    4.16    1.91
   1  -1   9    5.93    1.61
   1  -1   9    7.05    1.78
  -1   1  -9    7.41    2.37
  -1   1  -9    8.31    2.23
   1  -1   9    8.39    2.04
  -1   1  -9    9.68    2.50
   1  -1   9    6.12    1.87
   1  -1   9    8.18    1.96
  -1   1  -9    7.17    2.32
  -1   1  -9    8.06    2.55
   1  -1   9    6.70    1.89
   1  -1  10   -0.20    1.23
   1  -1  10   -0.89    1.40
  -1   1 -10    1.19    1.99
  -1   1 -10   -1.20    1.92
   1  -1  10   -0.74    1.63
  -1   1 -10    0.30    1.99
   1  -1  10    0.98    1.58
   1  -1  10   -0.23    1.58
   1  -1  10   -0.70    1.82
  -1   1 -10    0.27    2.08
  -1   1 -10   -0.60    2.16
   1  -1  11   26.13    3.13
  -1   1 -11   21.08    3.67
   1  -1  11   25.41    3.29
  -1   1 -11   14.97    3.28
   1  -1  11   24.17    3.16
  -1   1 -11   22.12    3.42
   1  -1  11   26.17    3.34
  -1   1 -11   20.77    3.63
   1  -1  11   22.94    3.13
  -1   1 -11   26.25    3.80
  -1   1 -11   20.17    3.34
  -1   1 -12    1.45    2.29
   1  -1  12    0.26    1.68
  -1   1 -12    2.53    2.56
   1  -1  12   -0.30    2.01
   1  -1  12    1.67    1.78
   1  -1  12    1.17    2.02
  -1   1 -12    2.14    2.39
  -1   1 -12   -0.73    2.37
  -1   1 -12   -1.82    2.53
  -1   1 -12    3.26    2.54
   1  -1  12   -1.41    1.86
   1  -1  13   -1.68    2.10
  -1   1 -13    1.56    2.38
   1  -1  13    2.24    2.22
  -1   1 -13    0.39    2.50
  -1   1 -13   -1.59    2.84
   1  -1  13    0.30    1.94
  -1   1 -13   -0.39    2.44
   1  -1  13    0.30    1.81
  -1   1 -13   -0.39    2.55
   1   0 -14    4.73    2.89
  -1   0  14    4.31    2.30
   1   0 -14   10.90    3.13
  -1   0  14    6.11    2.28
   1   0 -14    5.30    2.88
  -1   0  14   10.16    2.61
  -1   0  14   16.47    2.90
   1   0 -14    3.46    2.91
   1   0 -14    9.41    3.15
   1   0 -13   11.32    3.21
  -1   0  13    9.60    2.38
  -1   0  13   12.42    2.90
   1   0 -13   10.48    3.08
  -1   0  13   10.14    2.50
  -1   0  13   12.95    2.86
   1   0 -13    6.42    3.03
   1   0 -13    5.38    2.96
   1   0 -13   13.82    3.31
  -1   0  13    7.73    2.45
  -1   0  12    0.48    1.60
   1   0 -12   -0.67    2.19
  -1   0  12    0.57    1.68
   1   0 -12   -1.66    2.44
  -1   0  12    1.67    1.93
  -1   0  12    1.34    1.85
   1   0 -12    4.51    2.61
   1   0 -12   -0.33    1.90
   1   0 -12    0.33    2.33
  -1   0  12   -0.27    1.85
  -1   0  11   47.40    4.06
   1   0 -11   53.14    4.89
   1   0 -11   43.90    4.71
  -1   0  11   51.35    4.47
   1   0 -11   43.31    4.66
  -1   0  11   45.70    4.30
  -1   0  11   48.96    4.45
  -1   0  11   51.22    4.41
   1   0 -11   50.89    4.89
  -1   0  11   44.83    4.16
   1   0 -11   44.18    4.70
   1   0 -10    5.68    2.25
  -1   0  10    6.44    1.82
   1   0 -10    7.50    2.42
  -1   0  10    7.73    2.14
   1   0 -10    8.72    2.62
  -1   0  10    7.43    1.94
  -1   0  10   10.39    2.14
  -1   0  10    9.35    2.03
   1   0 -10    3.22    2.42
  -1   0  10   11.52    2.19
  -1   0   9   20.51    2.36
   1   0  -9   18.37    2.72
   1   0  -9   19.83    2.76
  -1   0   9   23.07    2.78
  -1   0   9   17.83    2.50
  -1   0   9   21.92    2.61
  -1   0   9   18.70    2.52
   1   0  -9   16.19    2.79
  -1   0   9   20.74    2.57
   1   0  -9   20.33    2.95
   1   0  -8  106.51    6.53
   1   0  -8   96.11    5.79
  -1   0   8  115.38    5.87
  -1   0   8  107.96    6.07
  -1   0   8  109.41    6.34
   1   0  -8  102.08    6.41
  -1   0   8  109.85    6.33
  -1   0   8  108.92    6.24
   1   0  -8  101.14    6.53
  -1   0   8  101.65    6.17
   1   0  -8   98.60    6.40
  -1   0   8  106.41    6.25
   1   0  -7  146.72    8.20
   1   0  -7  152.81    7.73
  -1   0   7  158.31    7.58
  -1   0   7  155.90    7.87
   1   0  -7  153.19    8.29
  -1   0   7  161.73    8.09
  -1   0   7  149.18    7.17
  -1   0   7  151.20    7.92
  -1   0   7  154.34    8.02
   1   0  -7  166.93    8.47
  -1   0   7  156.29    7.98
   1   0  -7  148.47    7.45
   1   0  -7  152.98    8.21
  -1   0   7  152.79    7.97
  -1   0   6    7.68    1.12
  -1   0   6    6.29    1.05
   1   0  -6    6.93    1.01
   1   0  -6    5.23    1.27
   1   0  -6    8.33    1.52
   1   0  -6    4.79    0.87
  -1   0   6    5.76    1.35
  -1   0   6    7.27    1.26
  -1   0   6    7.23    1.33
   1   0  -6    7.18    1.51
  -1   0   6    6.96    0.92
  -1   0   6    7.17    1.26
  -1   0   6    5.39    1.22
  -1   0   6    6.02    1.35
   1   0  -6    5.96    1.60
   1   0  -6    8.56    1.69
   1   0  -6    6.34    1.15
  -1   0   6    5.93    0.98
  -1   0   6    5.46    1.24
  -1   0   6    7.86    0.77
  -1   0   5  452.03   18.39
   1   0  -5  460.59   18.30
  -1   0   5  487.78   18.70
   1   0  -5  474.89   18.99
   1   0  -5  493.61   18.69
  -1   0   5  503.16   18.51
   1   0  -5  475.57   18.51
   1   0  -5  487.53   18.72
  -1   0   5  438.47   18.00
  -1   0   5  457.09   18.14
  -1   0   5  503.71   18.93
  -1   0   5  508.85   18.90
   1   0  -5  521.87   18.15
   1   0  -5  456.35   18.11
   1   0  -5  498.90   18.74
  -1   0   5  512.38   18.87
   1   0  -5  452.68   18.61
   1   0  -5  480.10   18.64
  -1   0   5  495.44   18.90
   1   0  -5  434.45   18.51
   1   0  -5  492.30   19.11
  -1   0   5  486.27   18.82
  -1   0   5  450.14   18.27
   1   0  -5  480.32   18.47
  -1   0   5  450.19   17.93
   1   0  -5  440.73   17.92
  -1   0   5  493.81   18.87
   1   0  -4  432.39    9.38
   1   0  -4  404.45    8.68
  -1   0   4  438.86    9.02
   1   0  -4  432.74    8.99
  -1   0   4  422.86    8.63
   1   0  -4  390.01    8.40
  -1   0   4  411.58    8.68
  -1   0   4  279.41    8.43
   1   0  -4  432.30    9.09
   1   0  -4  418.93    8.98
  -1   0   4  448.48    9.39
  -1   0   4  438.30    9.16
  -1   0   4  411.82    8.19
   1   0  -4  464.22    8.29
  -1   0   4  400.03    8.02
   1   0  -4  425.65    8.17
   1   0  -4  346.36    8.62
  -1   0   4  432.71    9.20
   1   0  -4  415.83    9.03
   1   0  -4  433.69    9.50
  -1   0   4  428.98    9.13
   1   0  -4  415.81    8.84
  -1   0   4  451.18    9.25
  -1   0   4  401.25    7.83
   1   0  -4  427.07    9.46
   1   0  -4  386.60    7.82
  -1   0   4  442.98    9.27
   1   0  -4  431.78    8.75
  -1   0   4  404.63    8.45
   1   0  -3 1977.49   76.97
  -1   0   3 1965.26   76.74
   1   0  -3 1993.80   76.72
   1   0  -3 1759.00   76.76
  -1   0   3 1861.66   76.87
   1   0  -3 1977.88   76.41
   1   0  -3 2123.42   76.96
  -1   0   3 2054.50   76.91
  -1   0   3 1932.21   76.39
  -1   0   3 1991.09   76.84
  -1   0   3 2099.55   76.94
  -1   0   3 1938.71   76.61
  -1   0   3 2102.87   77.05
   1   0  -3 2248.43   76.72
   1   0  -3 2033.90   76.97
   1   0  -3 1971.07   76.84
   1   0  -3 1978.40   76.59
  -1   0   3 1980.32   76.60
   1   0  -3 1996.22   76.86
  -1   0   3 2070.48   76.94
  -1   0   3 2083.15   77.01
   1   0  -3 1425.73   76.72
   1   0  -3 2103.78   77.08
  -1   0   3 2071.51   77.00
   1   0  -3 2014.01   76.92
  -1   0   3 2029.19   77.01
   1   0  -3 2107.64   77.08
   1   0  -3 1875.34   76.48
  -1   0   3 1927.02   76.48
   1   0  -3 2099.99   76.87
  -1   0   3 1993.73   76.78
  -1   0   2  141.39    3.23
   1   0  -2  138.08    3.16
   1   0  -2  149.42    3.52
   1   0  -2  137.03    3.36
  -1   0   2  140.91    2.93
  -1   0   2  139.55    3.31
  -1   0   2  136.77    3.39
   1   0  -2  134.23    2.95
  -1   0   2  143.98    3.42
   1   0  -2  140.79    3.25
  -1   0   2  149.19    3.23
  -1   0   2  142.77    3.08
   1   0  -2  153.79    3.32
  -1   0   2  147.44    3.55
  -1   0   2  143.26    3.31
   1   0  -2  142.53    3.06
  -1   0   2  124.27    3.26
  -1   0   2  140.53    2.88
  -1   0   2  143.86    3.47
   1   0  -2  136.81    3.30
  -1   0   2  142.60    3.34
   1   0  -2  133.26    3.39
  -1   0   2  141.83    3.44
   1   0  -2  142.20    2.91
   1   0  -2  149.16    3.42
   1   0  -2  136.86    2.94
   1   0  -2  146.40    3.44
  -1   0   2  138.29    3.35
  -1   0   2  138.74    2.96
   1   0  -2  145.19    3.50
  -1   0   2  135.18    3.48
  -1   0   1  232.95    2.48
   1   0  -1   95.30    1.54
  -1   0   1  215.53    2.16
   1   0  -1  231.48    2.55
  -1   0   1  223.93    2.31
  -1   0   1  219.43    2.06
  -1   0   1  163.33    2.18
  -1   0   1  226.19    2.24
   1   0  -1  197.67    2.44
   1   0  -1  219.57    2.13
   1   0  -1  233.16    2.41
  -1   0   1  226.70    2.17
  -1   0   1  225.15    2.51
  -1   0   1  218.76    2.04
   1   0  -1  225.92    2.14
  -1   0   1  196.21    2.36
   1   0  -1  228.27    2.54
   1   0   0  446.77    3.23
   1   0   0  451.42    2.80
   1   0   0  439.57    3.22
   1   0   0  476.25    3.33
   1   0   0  421.71    3.10
   1   0   0  510.09    4.21
   1   0   0  455.78    2.94
  -1   0   0  289.31    2.91
   1   0   0  480.72    3.40
  -1   0   0  358.80    3.09
   1   0   0  436.65    3.18
   1   0   0  457.46    3.27
   1   0   0  451.47    2.96
  -1   0   0  307.44    2.91
  -1   0  -1  639.40    7.84
   1   0   1  666.66    8.64
   1   0   1  656.73    8.28
  -1   0  -1  672.91    8.75
   1   0   1  688.68    8.66
   1   0   1  691.74    8.65
  -1   0  -1  679.26    8.23
   1   0   1  652.24    7.86
   1   0   1  688.54    8.83
   1   0   1  223.98    8.02
   1   0   1  657.95    8.76
  -1   0  -1  671.50    8.89
   1   0   1  645.31    8.48
  -1   0  -1  174.13    7.54
  -1   0  -1  411.59    8.09
   1   0   1  718.21    8.65
  -1   0  -1  694.78    8.35
   1   0   1  662.41    8.65
  -1   0  -1  643.55    8.91
   1   0   1  703.56    8.85
   1   0   1  687.60    8.43
  -1   0  -1  166.13    7.59
  -1   0  -1  700.89    8.72
  -1   0  -1  588.69    8.27
  -1   0  -1  684.12    8.34
   1   0   1  671.10    8.67
   1   0   1  638.96    7.85
   1   0   1  663.71    8.47
  -1   0  -1  629.42    7.83
  -1   0  -1  677.96    8.99
   1   0   1  668.55    8.26
   1   0   2 1201.07   28.46
  -1   0  -2 1175.70   28.73
  -1   0  -2   35.13   27.49
   1   0   2 1100.69   28.00
   1   0   2 1088.72   27.94
   1   0   2 1172.50   28.60
  -1   0  -2 1131.16   27.96
  -1   0  -2 1184.45   27.98
  -1   0  -2 1140.65   28.35
   1   0   2 1165.59   28.49
  -1   0  -2  327.37   27.68
   1   0   2 1233.40   28.68
   1   0   2  242.07   27.73
  -1   0  -2 1129.52   28.76
  -1   0  -2 1161.05   28.27
  -1   0  -2  974.41   28.44
   1   0   2 1144.11   28.30
   1   0   2 1208.09   28.67
   1   0   2 1123.44   28.53
   1   0   2 1144.24   28.12
  -1   0  -2 1229.00   28.76
   1   0   2 1193.95   28.60
  -1   0  -2 1195.22   28.08
  -1   0  -2 1138.82   28.80
   1   0   2 1132.91   28.23
  -1   0  -2 1187.49   28.49
  -1   0  -2 1099.69   27.87
  -1   0  -2 1136.88   27.86
  -1   0  -2 1174.28   28.21
   1   0   2 1166.49   28.36
   1   0   2 1161.32   28.54
  -1   0  -3 1868.26   59.02
  -1   0  -3 1876.09   59.22
   1   0   3 1892.78   59.71
  -1   0  -3 1935.07   59.59
  -1   0  -3 1873.10   59.99
   1   0   3 1896.76   59.63
   1   0   3 1886.56   59.81
  -1   0  -3  401.17   58.82
   1   0   3 1787.36   59.15
   1   0   3 1722.46   59.03
  -1   0  -3 1793.48   60.08
  -1   0  -3  879.13   58.84
  -1   0  -3 1898.36   59.40
   1   0   3 1797.28   59.43
  -1   0  -3  385.01   58.74
   1   0   3 1925.83   59.87
  -1   0  -3 1949.98   60.05
   1   0   3 1846.89   59.72
  -1   0  -3 1799.02   59.61
   1   0   3 1904.64   59.88
   1   0   3 1816.00   59.18
   1   0   3 1913.90   59.90
   1   0   3 1895.38   59.80
  -1   0  -3 1931.03   59.14
   1   0   3 1708.97   59.05
  -1   0  -3 1915.25   59.81
   1   0   3 1823.77   59.75
   1   0   3 1819.39   59.57
  -1   0  -3 1873.26   59.32
  -1   0  -3 1861.19   60.05
  -1   0  -3 1826.79   59.07
   1   0   3 1827.53   59.36
  -1   0  -4  473.85   16.72
   1   0   4  429.35   16.26
  -1   0  -4  347.90   16.51
   1   0   4  453.31   16.88
  -1   0  -4  457.89   16.38
   1   0   4  451.11   16.76
  -1   0  -4  458.02   17.25
   1   0   4  457.02   16.98
   1   0   4  418.22   15.99
  -1   0  -4  452.66   15.99
  -1   0  -4  472.98   17.34
  -1   0  -4  449.26   16.47
   1   0   4  441.47   17.08
  -1   0  -4  410.61   15.95
   1   0   4  441.71   16.53
   1   0   4  446.20   16.91
   1   0   4  452.23   17.09
   1   0   4  476.96   17.14
  -1   0  -4  472.19   17.30
  -1   0  -4  449.59   16.12
  -1   0  -4  446.55   16.77
   1   0   4  457.52   16.95
   1   0   4  445.79   16.20
   1   0   4  420.47   16.13
  -1   0  -4  462.71   17.05
  -1   0  -4  448.60   16.37
   1   0   4  420.34   16.68
   1   0   4  444.24   16.43
   1   0   4  442.92   16.95
  -1   0  -4  444.90   16.18
  -1   0  -4  453.28   17.34
   1   0   5  152.44    7.45
   1   0   5  147.28    7.01
  -1   0  -5  165.21    7.43
  -1   0  -5  154.80    7.17
   1   0   5  156.20    7.60
  -1   0  -5  153.16    8.01
   1   0   5  154.71    7.27
  -1   0  -5  155.74    7.23
  -1   0  -5  161.53    8.09
   1   0   5  163.55    7.83
   1   0   5  161.45    7.72
   1   0   5  161.19    7.82
   1   0   5  153.96    6.86
   1   0   5  168.30    7.97
  -1   0  -5  165.81    8.10
  -1   0  -5  155.37    7.10
  -1   0  -5  150.74    7.83
   1   0   5  143.23    7.10
   1   0   5  149.48    7.69
  -1   0  -5  164.44    8.16
  -1   0  -5  152.28    6.95
   1   0   6  249.99   11.29
  -1   0  -6  240.52   11.91
   1   0   6  253.00   11.49
  -1   0  -6  237.90   11.99
   1   0   6  230.50   10.96
   1   0   6  238.64   11.64
   1   0   6  244.92   11.53
   1   0   6  249.44   11.76
   1   0   6  250.91   11.81
  -1   0  -6  247.23   12.00
   1   0   6  244.82   11.60
  -1   0  -6  246.20   12.03
  -1   0  -6  236.96   11.74
   1   0   6  235.61   10.82
   1   0   7  150.05    7.58
   1   0   7  153.02    7.83
  -1   0  -7  147.15    8.30
  -1   0  -7  151.03    8.44
   1   0   7  142.95    7.23
   1   0   7  148.79    8.02
  -1   0  -7  152.56    8.49
   1   0   7  139.84    7.79
   1   0   7  145.17    8.03
  -1   0  -7  147.68    8.41
  -1   0  -7  146.54    8.15
   1   0   7  157.01    7.99
  -1   0  -8  107.78    7.06
   1   0   8  113.44    6.44
   1   0   8  112.30    6.22
  -1   0  -8  122.58    7.42
   1   0   8  117.73    6.86
   1   0   8  116.71    6.85
   1   0   8  112.84    6.62
  -1   0  -8  104.42    7.09
  -1   0  -8   98.00    6.78
   1   0   8  109.15    6.65
  -1   0  -8  114.42    7.24
  -1   0  -9  284.00   14.51
   1   0   9  276.53   13.62
   1   0   9  284.80   13.35
  -1   0  -9  276.75   14.46
   1   0   9  276.34   14.05
   1   0   9  277.05   13.80
  -1   0  -9  274.04   14.43
   1   0   9  283.57   14.07
  -1   0  -9  281.70   14.63
   1   0   9  279.37   13.91
  -1   0  -9  258.04   14.13
   1   0  10   17.44    2.68
  -1   0 -10   23.36    3.46
   1   0  10   24.12    3.17
  -1   0 -10   31.58    3.79
  -1   0 -10   28.87    3.90
   1   0  10   23.72    3.09
   1   0  10   26.31    3.25
   1   0  10   17.39    2.84
  -1   0 -10   25.61    3.51
  -1   0 -10   25.56    3.56
  -1   0 -11    0.68    2.30
   1   0  11   -0.95    1.73
  -1   0 -11    0.35    1.95
   1   0  11    1.41    1.82
   1   0  11    0.28    1.82
   1   0  11    1.29    1.65
  -1   0 -11   -0.35    2.23
  -1   0 -11    1.24    2.17
  -1   0 -11    0.35    2.43
   1   0  11    0.80    1.76
  -1   0 -12   34.58    4.53
   1   0  12   32.68    3.64
  -1   0 -12   36.10    4.79
   1   0  12   26.90    3.90
   1   0  12   37.80    4.22
   1   0  12   28.21    3.50
  -1   0 -12   31.95    4.52
   1   0  12   31.12    3.82
  -1   0 -12   30.62    4.66
  -1   0 -12   28.64    4.17
  -1   0 -13    2.40    2.98
   1   0  13   -0.66    2.07
  -1   0 -13   -0.41    2.65
  -1   0 -13   -0.40    2.54
   1   0  13    0.98    2.13
   1   0  13    1.80    1.92
  -1   0 -13    5.29    2.80
  -1   0 -13   -0.41    2.61
   1   0  13   -0.93    2.13
  -1  -1  14   13.13    2.62
   1   1 -14    9.61    3.35
   1   1 -14   12.53    3.25
  -1  -1  14   10.30    2.88
   1   1 -14    6.38    2.94
  -1  -1  14   13.55    2.85
  -1  -1  14    8.02    2.68
   1   1 -14   13.83    3.19
  -1  -1  14   12.98    2.75
   1   1 -14   14.62    3.53
  -1  -1  13    7.28    2.24
   1   1 -13    4.61    2.68
   1   1 -13    7.23    2.76
  -1  -1  13    3.89    2.15
  -1  -1  13    7.17    2.43
   1   1 -13    3.31    2.78
  -1  -1  13    0.87    1.82
   1   1 -13    6.91    2.55
  -1  -1  13    6.94    2.29
   1   1 -13    2.08    2.77
  -1  -1  12    2.26    1.98
   1   1 -12    0.97    2.12
   1   1 -12    0.95    2.13
  -1  -1  12    0.55    1.80
  -1  -1  12    1.34    1.84
  -1  -1  12    3.95    2.05
   1   1 -12   -0.34    2.54
   1   1 -12    0.96    2.38
   1   1 -12   -0.94    2.14
  -1  -1  12    0.53    1.86
   1   1 -11    2.04    2.11
  -1  -1  11    0.69    1.53
   1   1 -11    3.40    1.96
  -1  -1  11    2.49    1.83
  -1  -1  11    4.64    1.77
  -1  -1  11    3.10    1.77
   1   1 -11    5.15    2.32
  -1  -1  11    3.62    1.82
   1   1 -11    1.73    2.11
   1   1 -11    2.54    1.81
  -1  -1  10    5.63    1.53
   1   1 -10    6.00    2.11
  -1  -1  10    5.39    1.60
   1   1 -10    6.31    2.03
  -1  -1  10    3.12    1.77
  -1  -1  10    4.27    1.76
  -1  -1  10    3.53    1.70
   1   1 -10    8.14    2.38
  -1  -1  10    4.77    1.79
   1   1 -10    5.01    2.05
   1   1 -10    8.51    2.50
  -1  -1   9   51.59    3.68
  -1  -1   9   56.60    4.01
   1   1  -9   49.30    4.31
   1   1  -9   44.98    4.12
  -1  -1   9   53.87    4.07
  -1  -1   9   46.93    3.85
  -1  -1   9   59.35    4.16
  -1  -1   9   47.08    3.94
   1   1  -9   45.19    4.16
   1   1  -9   54.89    4.32
   1   1  -9   43.60    4.15
  -1  -1   9   43.69    3.87
   1   1  -8  111.65    6.67
  -1  -1   8  116.82    6.18
  -1  -1   8  103.90    6.18
   1   1  -8   97.93    6.47
  -1  -1   8  117.51    6.51
  -1  -1   8  102.26    5.62
  -1  -1   8  120.80    6.39
   1   1  -8  117.87    6.84
  -1  -1   8  109.89    6.39
  -1  -1   8  114.14    6.34
  -1  -1   8  110.38    6.35
   1   1  -8  103.31    6.54
   1   1  -7    4.45    1.17
  -1  -1   7    7.36    1.37
   1   1  -7    6.68    1.66
  -1  -1   7    6.53    1.49
  -1  -1   7    7.35    1.13
  -1  -1   7    7.10    1.50
   1   1  -7    8.60    1.72
  -1  -1   7    7.59    1.36
  -1  -1   7    6.59    1.47
  -1  -1   7    5.68    1.32
   1   1  -7    7.57    1.79
  -1  -1   7    6.36    0.97
  -1  -1   7    6.60    1.51
   1   1  -7    7.45    1.84
   1   1  -6   60.91    4.07
  -1  -1   6   58.02    3.47
  -1  -1   6   64.26    3.77
   1   1  -6   61.97    3.66
   1   1  -6   63.78    3.58
  -1  -1   6   66.19    3.92
  -1  -1   6   70.61    3.96
   1   1  -6   64.02    3.45
   1   1  -6   63.92    4.01
  -1  -1   6   73.14    3.63
  -1  -1   6   70.28    4.02
  -1  -1   6   67.48    3.80
  -1  -1   6   61.60    2.90
   1   1  -6   61.82    4.12
  -1  -1   6   60.04    3.82
   1   1  -6   63.97    4.17
  -1  -1   6   59.11    3.35
  -1  -1   6   60.35    3.30
  -1  -1   6   66.81    3.98
   1   1  -6   62.23    3.48
   1   1  -5  300.99   11.90
   1   1  -5  127.46   11.41
  -1  -1   5  290.34   11.82
  -1  -1   5  294.96   11.16
   1   1  -5  321.53   12.06
  -1  -1   5  313.01   12.09
  -1  -1   5  221.90   11.85
  -1  -1   5  318.51   12.26
   1   1  -5  298.67   12.31
  -1  -1   5  287.74   11.15
   1   1  -5  310.21   12.10
  -1  -1   5  311.80   11.88
   1   1  -5   78.57   11.28
  -1  -1   5  311.59   12.25
   1   1  -5  315.10   12.04
  -1  -1   5  268.75   11.37
   1   1  -5  308.81   12.27
   1   1  -5  309.62   11.80
   1   1  -5  296.45   12.01
  -1  -1   5  300.93   12.12
   1   1  -5  307.95   11.95
  -1  -1   5  311.16   12.09
   1   1  -5  317.17   12.53
  -1  -1   5  290.83   11.29
  -1  -1   5   96.85   11.37
   1   1  -5  287.39   11.31
  -1  -1   5  311.04   12.27
  -1  -1   5  317.55   12.28
   1   1  -5  308.48   12.46
   1   1  -5  306.84   12.05
   1   1  -5  299.92   11.62
  -1  -1   5  292.92   11.68
  -1  -1   5  300.37   11.67
   1   1  -5  310.73   11.83
   1   1  -4 1427.16   15.70
  -1  -1   4 1378.26   13.71
  -1  -1   4 1412.22   16.25
   1   1  -4 1363.03   15.46
   1   1  -4 1359.79   16.21
  -1  -1   4 1372.75   13.62
   1   1  -4 1295.40   15.54
  -1  -1   4 1325.84   15.73
  -1  -1   4 1383.63   15.34
  -1  -1   4 1456.31   15.91
  -1  -1   4 1463.48   16.12
   1   1  -4 1460.26   15.85
   1   1  -4 1422.38   16.06
   1   1  -4 1434.11   15.20
  -1  -1   4 1467.65   14.27
  -1  -1   4 1451.70   15.45
   1   1  -4 1412.88   15.57
  -1  -1   4 1415.94   16.21
  -1  -1   4 1460.85   15.69
   1   1  -4 1368.65   13.97
   1   1  -4 1401.27   15.52
  -1  -1   4 1380.68   13.98
  -1  -1   4 1436.95   15.78
   1   1  -4 1436.03   16.66
   1   1  -4 1391.75   15.38
   1   1  -4 1391.50   15.71
  -1  -1   4 1466.59   16.16
   1   1  -4 1326.78   14.68
   1   1  -4 1389.77   15.67
  -1  -1   4 1365.62   14.93
  -1  -1   4 1392.27   14.90
   1   1  -4 1437.72   15.27
   1   1  -4 1427.42   16.69
  -1  -1   3 4080.18  152.16
  -1  -1   3 4035.55  152.12
  -1  -1   3 4130.53  152.22
   1   1  -3 3931.12  152.19
   1   1  -3 4280.04  152.16
  -1  -1   3 3984.74  151.78
  -1  -1   3 4127.19  152.09
   1   1  -3 1747.23  151.72
  -1  -1   3 3933.62  151.80
   1   1  -3 4112.75  152.10
  -1  -1   3 3567.25  151.91
  -1  -1   3 4092.69  152.08
   1   1  -3 3719.06  151.94
   1   1  -3 4014.43  152.07
  -1  -1   3 4243.45  152.16
   1   1  -3 2502.63  151.86
   1   1  -3 4033.27  152.03
  -1  -1   3 4093.37  152.19
   1   1  -3 3912.69  152.10
   1   1  -3 4082.87  152.00
  -1  -1   3 4136.60  152.00
  -1  -1   3 4153.17  152.04
   1   1  -3 4096.37  151.96
   1   1  -3 4307.72  152.30
   1   1  -3 3951.06  151.82
  -1  -1   3 1544.47  151.73
  -1  -1   3 3929.22  151.84
  -1  -1   3 4096.71  152.02
   1   1  -3 4028.80  152.06
  -1  -1   3 3894.15  151.96
  -1  -1   3 4154.57  152.14
   1   1  -3 3921.38  152.07
   1   1  -3 3918.72  151.93
   1   1  -3 4264.69  152.33
   1   1  -2  908.09   31.46
   1   1  -2  882.89   31.34
  -1  -1   2  904.32   31.41
  -1  -1   2  841.38   31.23
  -1  -1   2  866.49   31.31
   1   1  -2  845.91   31.26
  -1  -1   2  862.53   31.43
  -1  -1   2  894.83   31.43
   1   1  -2  810.67   31.15
   1   1  -2  875.00   31.27
   1   1  -2  335.90   31.19
  -1  -1   2  882.34   31.29
   1   1  -2  287.62   31.02
  -1  -1   2  898.51   31.41
  -1  -1   2  807.51   31.14
  -1  -1   2  810.42   31.49
  -1  -1   2  878.08   31.27
   1   1  -2  914.87   31.42
  -1  -1   2  813.87   31.10
   1   1  -2  821.23   31.10
   1   1  -2  841.76   31.16
  -1  -1   2  843.75   31.16
  -1  -1   2  856.49   31.38
   1   1  -2  854.15   31.26
   1   1  -2  836.46   31.34
  -1  -1   2  825.94   31.34
  -1  -1   2  843.21   31.28
  -1  -1   2  881.91   31.35
   1   1  -2  873.01   31.49
  -1  -1   2  224.59   31.01
  -1  -1   2  866.96   31.35
   1   1  -2  880.07   31.38
  -1  -1   2  839.28   31.29
   1   1  -2  836.35   31.26
   1   1  -2  822.77   31.30
   1   1  -1 1831.81   67.14
  -1  -1   1 1886.20   67.28
   1   1  -1 1971.81   67.36
   1   1  -1 1933.19   67.30
  -1  -1   1 1440.23   67.07
  -1  -1   1 1927.75   67.31
  -1  -1   1 1667.19   67.07
   1   1  -1 1928.70   67.26
  -1  -1   1 1952.81   67.35
   1   1  -1 1879.42   67.09
  -1  -1   1 1899.98   67.31
  -1  -1   1 1826.26   67.21
   1   1  -1 1905.05   67.31
   1   1  -1 1832.60   67.21
  -1  -1   1 1658.58   67.16
   1   1  -1 1874.41   67.21
  -1  -1   1 1654.20   67.10
   1   1  -1 1968.00   67.33
   1   1  -1 1870.83   67.13
  -1  -1   1 1914.13   67.31
   1   1  -1 1967.20   67.31
  -1  -1   0   43.93    1.28
   1   1   0   57.32    1.55
  -1  -1   0   54.22    1.33
   1   1   0   56.23    1.52
  -1  -1   0   54.03    1.31
   1   1   0   53.21    1.34
  -1  -1   0   53.99    1.46
  -1  -1   0    6.02    0.75
  -1  -1   0    0.07    0.71
   1   1   0  113.92    3.36
   1   1   0   51.46    1.27
   1   1   0   56.98    1.31
  -1  -1   0   17.24    0.93
  -1  -1   0   56.92    1.44
   1   1   0   56.83    1.45
  -1  -1   0   60.75    1.57
  -1  -1   0   51.18    1.24
  -1  -1   0   55.40    1.29
  -1  -1   0   53.77    1.35
  -1  -1   0   51.87    1.31
   1   1   0   51.66    1.24
   1   1   0   55.89    1.39
   1   1   0   50.82    1.24
  -1  -1   0   52.16    1.22
  -1  -1   0   50.76    1.21
  -1  -1   0   54.79    1.28
  -1  -1   0   50.85    1.39
   1   1   0   58.81    1.56
  -1  -1   0    4.50    0.72
  -1  -1   0   48.70    1.20
   1   1   0   48.34    1.22
   1   1   0   51.85    1.40
   1   1   0   53.31    1.45
  -1  -1   0    1.51    0.66
   1   1   0   51.86    1.49
  -1  -1   0   52.27    1.36
  -1  -1   0   47.99    1.29
   1   1   1  118.11    5.11
   1   1   1  111.31    5.14
   1   1   1  109.75    5.06
  -1  -1  -1  119.34    5.14
  -1  -1  -1  113.69    5.10
  -1  -1  -1  121.35    5.05
  -1  -1  -1  120.74    5.06
  -1  -1  -1  110.63    5.04
   1   1   1  112.19    5.06
   1   1   1  120.28    5.07
  -1  -1  -1  118.31    5.08
  -1  -1  -1  103.38    5.08
  -1  -1  -1   99.78    5.08
   1   1   1  113.44    5.19
  -1  -1  -1   74.68    5.37
   1   1   1  113.79    5.15
   1   1   1  117.63    5.04
   1   1   1  119.00    6.12
  -1  -1  -1  120.96    5.04
  -1  -1  -1  102.08    5.05
  -1  -1  -1  113.15    5.06
  -1  -1  -1  114.90    5.09
  -1  -1  -1   95.73    5.05
   1   1   1  112.44    5.08
   1   1   1  109.93    5.17
  -1  -1  -1  115.42    5.05
   1   1   1  118.60    5.08
   1   1   1  112.34    5.14
   1   1   1  111.06    5.13
   1   1   1  116.02    5.05
   1   1   1  117.68    5.09
  -1  -1  -1  104.18    5.05
  -1  -1  -1  124.67    5.21
  -1  -1  -1  117.90    5.09
  -1  -1  -1  121.60    5.04
   1   1   1  107.65    5.08
   1   1   1  114.51    5.13
  -1  -1  -1  111.54    5.04
   1   1   2   15.96    0.94
   1   1   2   16.55    1.09
   1   1   2   17.14    1.04
  -1  -1  -2   19.91    1.10
  -1  -1  -2   18.37    1.08
  -1  -1  -2   15.80    0.93
  -1  -1  -2   16.84    1.10
  -1  -1  -2   20.23    1.53
  -1  -1  -2   19.50    1.06
  -1  -1  -2    4.50    0.77
  -1  -1  -2    2.32    0.83
  -1  -1  -2    7.02    0.90
   1   1   2   18.43    1.02
   1   1   2   15.30    1.26
  -1  -1  -2    5.20    1.35
  -1  -1  -2   16.93    0.94
   1   1   2   19.43    1.39
  -1  -1  -2   20.19    1.48
  -1  -1  -2   -0.12    0.45
   1   1   2   19.25    1.31
  -1  -1  -2   -0.93    0.49
   1   1   2   16.64    1.17
  -1  -1  -2   17.30    1.13
   1   1   2   16.92    1.29
  -1  -1  -2   15.92    1.05
   1   1   2   15.99    0.95
  -1  -1  -2   20.52    1.01
  -1  -1  -2   17.53    1.01
  -1  -1  -2   17.19    0.93
  -1  -1  -2   12.49    1.01
  -1  -1  -2   19.01    1.14
   1   1   2   16.42    1.17
  -1  -1  -2   17.95    1.07
   1   1   2   18.04    1.22
  -1  -1  -2   19.65    1.36
   1   1   2   16.47    0.98
  -1  -1  -3   38.91    1.73
  -1  -1  -3   40.49    1.70
   1   1   3   36.20    1.61
  -1  -1  -3   -0.39    0.74
   1   1   3   33.31    1.32
  -1  -1  -3   40.33    1.41
  -1  -1  -3   38.21    2.26
   1   1   3   40.08    1.73
  -1  -1  -3   36.89    1.74
   1   1   3   38.29    1.84
  -1  -1  -3   35.55    1.94
  -1  -1  -3   32.17    1.57
  -1  -1  -3   12.57    1.79
   1   1   3   34.86    1.51
   1   1   3   39.79    2.04
  -1  -1  -3   -0.46    0.73
   1   1   3   42.98    2.22
  -1  -1  -3   36.94    1.48
  -1  -1  -3   38.32    1.81
   1   1   3   36.83    1.90
   1   1   3   40.85    2.11
  -1  -1  -3   45.24    2.37
   1   1   3   38.43    2.16
  -1  -1  -3   40.81    1.94
  -1  -1  -3   26.99    1.68
  -1  -1  -3   10.73    1.16
   1   1   3   35.18    1.39
  -1  -1  -3   38.56    1.40
  -1  -1  -3   37.45    1.45
   1   1   3   32.75    1.84
   1   1   3   34.16    1.46
  -1  -1  -3   39.14    1.66
   1   1   3   33.09    1.53
  -1  -1  -3   37.07    2.07
  -1  -1  -3   35.93    1.52
  -1  -1  -3    1.33    0.79
   1   1   3   37.28    1.85
  -1  -1  -4   56.93    3.12
   1   1   4   54.25    2.97
   1   1   4   55.07    3.18
  -1  -1  -4   56.13    3.70
  -1  -1  -4   55.35    2.69
  -1  -1  -4   57.34    2.67
  -1  -1  -4   59.33    3.10
   1   1   4   57.89    3.12
  -1  -1  -4   56.67    3.13
  -1  -1  -4   55.88    2.89
   1   1   4   57.62    3.48
  -1  -1  -4   12.22    2.86
  -1  -1  -4   50.22    2.86
   1   1   4   58.66    3.54
   1   1   4   57.79    2.95
  -1  -1  -4   61.99    3.77
  -1  -1  -4   55.55    2.69
   1   1   4   55.67    3.33
   1   1   4   53.97    3.48
   1   1   4   53.76    3.42
  -1  -1  -4   61.62    3.71
  -1  -1  -4   58.56    3.22
   1   1   4   54.81    2.72
  -1  -1  -4   59.74    3.02
   1   1   4   52.82    3.34
   1   1   4   55.57    2.87
  -1  -1  -4   56.90    2.82
   1   1   4   51.53    2.89
   1   1   4   57.04    3.25
  -1  -1  -4   61.13    3.55
  -1  -1  -5    0.32    1.34
   1   1   5    0.09    0.78
  -1  -1  -5    0.25    0.65
   1   1   5    0.30    0.66
  -1  -1  -5    0.55    0.76
   1   1   5   -0.65    0.89
   1   1   5    0.51    0.64
  -1  -1  -5    0.82    1.33
   1   1   5   -1.07    1.08
  -1  -1  -5   -0.16    1.15
   1   1   5    2.05    1.12
   1   1   5    1.44    0.97
   1   1   5    0.70    1.08
   1   1   5    0.13    0.56
  -1  -1  -5    0.08    0.62
  -1  -1  -5    1.28    1.22
   1   1   5    0.25    1.01
   1   1   6   54.53    3.38
   1   1   6   48.75    3.40
  -1  -1  -6   61.94    4.26
   1   1   6   53.21    3.11
  -1  -1  -6   45.80    4.01
   1   1   6   52.16    3.73
   1   1   6   59.37    4.00
   1   1   6   56.46    3.96
  -1  -1  -6   52.02    4.02
   1   1   6   50.39    3.61
  -1  -1  -6   57.23    4.07
   1   1   6   52.21    3.67
   1   1   7    3.38    1.10
  -1  -1  -7   -0.45    1.65
   1   1   7    0.75    1.16
  -1  -1  -7    5.48    1.94
   1   1   7    1.85    1.48
  -1  -1  -7    3.39    1.74
   1   1   7    0.19    1.24
   1   1   7    3.26    1.48
   1   1   7    1.16    1.29
  -1  -1  -7    2.22    1.69
   1   1   7    1.05    1.32
   1   1   8    2.56    1.38
  -1  -1  -8    2.04    1.89
  -1  -1  -8    1.57    1.97
   1   1   8    4.02    1.72
  -1  -1  -8    1.56    1.92
   1   1   8    2.46    1.38
   1   1   8    0.86    1.60
   1   1   8    3.71    1.67
  -1  -1  -8    3.88    1.94
   1   1   8    5.58    1.77
  -1  -1  -8    3.95    2.06
  -1  -1  -9   71.05    5.68
   1   1   9   70.63    4.90
   1   1   9   78.14    5.53
  -1  -1  -9   79.25    5.91
   1   1   9   73.79    5.16
  -1  -1  -9   68.30    5.75
   1   1   9   70.20    5.35
  -1  -1  -9   69.22    5.59
   1   1   9   65.07    5.16
  -1  -1  -9   73.25    5.87
   1   1  10    7.20    1.95
  -1  -1 -10   10.30    2.89
  -1  -1 -10    7.56    2.65
   1   1  10    7.15    2.26
  -1  -1 -10    7.21    2.63
   1   1  10    8.80    2.33
   1   1  10    8.02    2.02
  -1  -1 -10    4.12    2.43
   1   1  10    9.67    2.13
  -1  -1 -10    6.87    2.34
  -1  -1 -11    1.41    2.55
   1   1  11    0.29    2.32
  -1  -1 -11    1.08    2.41
   1   1  11    3.51    2.05
   1   1  11    1.80    1.81
  -1  -1 -11    0.72    2.38
  -1  -1 -11    2.16    2.55
   1   1  11   -0.54    1.88
  -1  -1 -11    1.30    2.50
  -1  -1 -12    0.77    2.90
   1   1  12    1.26    2.23
  -1  -1 -12    0.78    2.70
   1   1  12    1.95    2.03
  -1  -1 -12   -0.39    2.70
   1   1  12    2.21    2.04
  -1  -1 -12    5.90    2.73
   1   1  12    3.53    2.25
  -1  -1 -12    3.51    2.83
  -1  -1 -13   -0.41    2.84
  -1  -1 -13    4.60    3.07
   1   1  13    2.01    2.31
  -1  -1 -13    7.05    3.15
   1   1  13   11.56    2.69
   1   1  13    6.39    2.62
  -1  -1 -13    1.67    3.00
   1   1  13    7.85    2.61
  -1  -1 -13    6.32    3.02
  -1  -2  14   -1.48    1.87
   1   2 -14   -0.75    2.22
   1   2 -14   -1.41    2.52
  -1  -2  14   -1.86    2.11
  -1  -2  14   -0.62    1.88
   1   2 -14    1.95    2.58
   1   2 -14   -2.58    2.84
  -1  -2  14   -1.20    2.17
  -1  -2  13   -0.83    1.87
   1   2 -13    3.12    2.45
   1   2 -13   -2.30    2.39
  -1  -2  13    1.15    1.86
  -1  -2  13   -0.82    1.70
  -1  -2  13    0.29    1.77
   1   2 -13   -0.72    2.25
   1   2 -13    1.70    2.61
  -1  -2  13   -0.56    1.86
  -1  -2  12   13.63    2.64
   1   2 -12   23.02    3.49
  -1  -2  12   13.94    2.54
   1   2 -12   13.43    2.79
  -1  -2  12   14.92    2.65
  -1  -2  12   13.78    2.63
   1   2 -12   12.15    3.06
   1   2 -12   11.93    2.68
   1   2 -12   15.33    3.13
  -1  -2  12   14.59    2.61
  -1  -2  11    0.71    1.47
   1   2 -11   -0.29    1.85
  -1  -2  11   -0.83    1.31
  -1  -2  11   -0.71    1.75
   1   2 -11   -0.54    1.71
   1   2 -11   -0.60    2.26
  -1  -2  11    1.57    1.63
  -1  -2  11    1.93    1.61
  -1  -2  11    0.93    1.58
   1   2 -11   -1.98    1.83
   1   2 -11    1.33    1.91
  -1  -2  10   33.36    3.09
   1   2 -10   25.64    3.39
   1   2 -10   27.26    3.22
  -1  -2  10   28.96    3.15
  -1  -2  10   32.90    3.16
   1   2 -10   28.37    3.57
  -1  -2  10   33.32    3.27
  -1  -2  10   30.03    2.98
   1   2 -10   28.02    3.44
   1   2 -10   28.43    3.26
  -1  -2  10   26.05    2.99
  -1  -2   9   22.95    2.61
   1   2  -9   26.96    3.12
  -1  -2   9   20.01    2.57
   1   2  -9   27.02    2.89
  -1  -2   9   18.17    2.57
  -1  -2   9   19.41    2.20
   1   2  -9   18.65    2.91
  -1  -2   9   21.07    2.58
  -1  -2   9   23.85    2.52
   1   2  -9   22.74    2.93
   1   2  -9   22.02    2.73
  -1  -2   9   22.96    2.63
  -1  -2   8    4.05    1.47
   1   2  -8    1.16    1.54
  -1  -2   8    3.04    1.49
  -1  -2   8    2.11    1.09
   1   2  -8    2.87    1.54
  -1  -2   8    2.55    1.38
  -1  -2   8    3.03    1.47
   1   2  -8    3.44    1.70
  -1  -2   8    2.24    1.35
   1   2  -8    4.34    1.63
  -1  -2   8    2.53    1.37
   1   2  -8    4.67    1.77
  -1  -2   7  194.35    9.29
   1   2  -7  187.44    9.57
  -1  -2   7  186.86    9.33
   1   2  -7  183.02    8.89
  -1  -2   7  202.42    9.32
   1   2  -7  185.93    9.42
  -1  -2   7  185.44    8.95
  -1  -2   7  199.32    9.40
  -1  -2   7  194.40    9.17
   1   2  -7  198.43    9.71
  -1  -2   7  184.04    8.77
   1   2  -7  187.46    9.57
   1   2  -7  175.99    9.23
  -1  -2   7  176.56    9.18
   1   2  -6 1997.48   85.14
  -1  -2   6 1954.76   84.48
  -1  -2   6 2041.44   84.02
  -1  -2   6 2179.47   85.07
   1   2  -6 2062.74   84.73
  -1  -2   6 2126.70   85.15
  -1  -2   6 2083.96   84.92
   1   2  -6 2037.83   85.03
   1   2  -6 2076.22   84.63
   1   2  -6 1866.39   84.61
  -1  -2   6 2102.54   84.80
  -1  -2   6 2113.64   85.06
   1   2  -6 2096.98   85.35
   1   2  -6 2025.43   84.66
  -1  -2   6 2030.54   84.20
   1   2  -6 1967.71   84.62
  -1  -2   6 2121.33   84.82
   1   2  -6 2055.33   84.98
  -1  -2   6 2060.47   84.59
   1   2  -6 1969.22   84.43
   1   2  -6 2075.51   84.47
  -1  -2   6 1970.22   84.32
  -1  -2   6 2101.43   84.96
   1   2  -6 2077.98   85.29
  -1  -2   5  134.86    5.90
  -1  -2   5  133.46    5.51
   1   2  -5  126.69    5.94
   1   2  -5  142.61    5.68
  -1  -2   5  124.44    5.03
   1   2  -5   47.15    4.94
  -1  -2   5  132.90    5.12
  -1  -2   5  121.93    5.64
  -1  -2   5  139.25    5.86
   1   2  -5  123.88    5.69
  -1  -2   5  100.74    5.04
   1   2  -5   21.86    4.89
   1   2  -5  122.98    5.56
  -1  -2   5  123.66    5.56
   1   2  -5  132.84    5.55
   1   2  -5  116.95    5.47
  -1  -2   5  135.35    5.72
  -1  -2   5  134.05    5.68
   1   2  -5  129.82    5.48
   1   2  -5  135.10    5.65
   1   2  -5  132.51    5.47
   1   2  -5  132.87    5.21
  -1  -2   5  141.57    5.63
  -1  -2   5   30.59    4.88
   1   2  -5  139.33    6.08
  -1  -2   5  135.33    5.25
  -1  -2   5  138.56    5.84
   1   2  -5  134.89    5.44
  -1  -2   5  132.86    5.71
  -1  -2   5  130.40    5.32
   1   2  -5  129.91    5.57
  -1  -2   5  131.24    5.55
   1   2  -5  134.98    6.11
   1   2  -5  137.84    5.43
  -1  -2   5  112.78    5.73
   1   2  -5  132.29    5.74
   1   2  -4   18.26    1.41
  -1  -2   4   19.20    1.21
   1   2  -4    9.14    1.10
  -1  -2   4   19.00    1.55
   1   2  -4   19.21    1.42
  -1  -2   4   22.37    1.61
  -1  -2   4   17.02    1.44
   1   2  -4   20.69    1.60
  -1  -2   4   19.06    1.15
  -1  -2   4   16.46    1.32
  -1  -2   4   16.72    1.33
  -1  -2   4   17.65    1.34
  -1  -2   4    5.15    1.07
  -1  -2   4   19.38    1.51
   1   2  -4   15.42    1.35
   1   2  -4    3.55    1.38
   1   2  -4   19.26    1.41
   1   2  -4   16.73    1.31
   1   2  -4   17.17    1.21
  -1  -2   4   18.71    1.28
   1   2  -4   16.82    1.35
  -1  -2   4   15.90    1.44
   1   2  -4   19.35    1.23
   1   2  -4   19.05    1.66
  -1  -2   4   17.17    1.21
   1   2  -4   17.94    1.24
  -1  -2   4   -0.16    0.83
  -1  -2   4   15.88    1.21
   1   2  -4   17.90    1.36
   1   2  -4   17.59    1.30
  -1  -2   4   17.81    1.39
   1   2  -4   17.96    1.30
  -1  -2   4   17.03    1.32
   1   2  -4   19.98    1.70
   1   2  -4   16.04    1.24
  -1  -2   3    1.40    0.75
  -1  -2   3    0.48    0.50
  -1  -2   3    0.78    0.69
   1   2  -3    1.19    0.75
  -1  -2   3    1.04    0.65
  -1  -2   3    1.23    0.59
   1   2  -3    1.18    0.55
   1   2  -3    1.37    0.65
  -1  -2   3    0.53    0.74
   1   2  -3    0.58    0.56
   1   2  -3    0.88    0.50
  -1  -2   3    1.54    0.73
   1   2  -3    0.46    0.60
   1   2  -3    0.79    1.34
  -1  -2   3    0.54    0.88
  -1  -2   3    0.86    0.49
  -1  -2   3    0.99    0.54
   1   2  -3   -0.06    0.33
   1   2  -3    1.77    0.61
   1   2  -3    1.68    0.82
   1   2  -3    0.96    0.61
   1   2  -3    1.38    0.43
  -1  -2   3    0.78    0.41
   1   2  -3    1.27    0.44
  -1  -2   3    1.00    0.57
  -1  -2   3    0.19    0.64
  -1  -2   3    0.37    0.63
   1   2  -3    0.44    0.51
  -1  -2   3    0.85    0.68
   1   2  -3    0.26    0.58
   1   2  -3    0.50    0.53
   1   2  -3    1.61    0.65
  -1  -2   3    1.13    0.58
  -1  -2   3    1.37    0.54
   1   2  -3    1.06    0.82
   1   2  -2 2045.71   76.01
  -1  -2   2 1980.39   75.89
  -1  -2   2 1975.08   75.95
  -1  -2   2 1964.72   75.85
  -1  -2   2 1928.37   75.95
  -1  -2   2 1943.97   75.92
   1   2  -2 1953.57   75.87
   1   2  -2 1977.36   75.90
   1   2  -2 1957.87   75.83
   1   2  -2 2040.39   75.94
  -1  -2   2 1924.37   75.87
   1   2  -2 1726.68   76.73
  -1  -2   2 1896.73   75.66
   1   2  -2 1957.22   75.68
  -1  -2   2 1864.27   75.51
  -1  -2   2 2023.63   76.01
  -1  -2   2 1340.45   76.15
   1   2  -2 1944.85   75.53
   1   2  -2 2131.17   76.06
   1   2  -2 1874.33   75.70
   1   2  -2 2013.10   75.55
  -1  -2   2 1916.89   75.74
  -1  -2   2 1905.21   75.92
  -1  -2   2 1677.00   75.84
  -1  -2   2 1848.54   75.86
  -1  -2   2 1849.36   75.57
   1   2  -2 2026.05   76.09
  -1  -2   2 1821.10   75.51
  -1  -2   2 1923.06   75.96
   1   2  -2 1885.96   75.57
   1   2  -2 1471.64   75.75
   1   2  -2 1996.48   75.93
   1   2  -1    1.35    0.61
  -1  -2   1    1.79    0.60
   1   2  -1    2.12    0.61
  -1  -2   1    1.31    0.65
   1   2  -1    2.26    0.58
  -1  -2   1    1.10    0.50
   1   2  -1    1.13    0.60
   1   2  -1    1.45    1.59
  -1  -2   1    1.96    0.67
  -1  -2   1    2.06    0.51
   1   2  -1    2.60    0.47
  -1  -2   1    1.68    0.38
   1   2  -1    1.16    0.51
   1   2  -1    1.49    0.60
   1   2  -1    1.52    0.41
  -1  -2   1    2.42    0.58
  -1  -2   1    1.94    0.69
  -1  -2   1    1.33    0.35
  -1  -2   1    2.37    0.69
   1   2  -1    1.57    0.32
  -1  -2   1    1.78    0.32
  -1  -2   1   -0.45    0.40
   1   2  -1    1.44    0.59
   1   2  -1    2.10    0.65
   1   2  -1    0.92    0.59
   1   2   0  204.73    5.60
   1   2   0  209.83    5.24
  -1  -2   0  227.98    5.62
   1   2   0  187.70    5.41
  -1  -2   0  222.22    5.33
  -1  -2   0  211.57    5.07
  -1  -2   0   68.82    4.81
  -1  -2   0  204.50    5.36
  -1  -2   0   11.85    4.50
   1   2   0  216.43    5.40
  -1  -2   0  212.11    5.30
  -1  -2   0   39.34    5.07
  -1  -2   0  193.20    4.93
  -1  -2   0  258.09    6.30
   1   2   0  184.70    4.92
  -1  -2   0  233.25    5.50
   1   2   0  543.56   10.45
   1   2   0  202.79    5.34
  -1  -2   0  222.33    5.19
   1   2   0  190.82    5.45
  -1  -2   0  189.30    5.34
   1   2   0  209.87    5.47
   1   2   0  184.27    5.00
  -1  -2   0  207.74    5.07
   1   2   0  191.20    5.14
  -1  -2   0  222.88    5.57
  -1  -2   0  201.64    4.95
  -1  -2   0  199.22    5.14
  -1  -2   0  151.32    5.17
  -1  -2   0  203.89    5.06
   1   2   0  188.06    4.91
  -1  -2   0  191.20    4.91
   1   2   0  216.62    5.39
   1   2   0  189.69    5.48
  -1  -2   0  220.52    5.45
   1   2   0  191.14    5.50
  -1  -2   0    5.06    4.46
  -1  -2   0   54.56    4.73
   1   2   1    3.04    0.75
   1   2   1    3.98    0.61
  -1  -2  -1    3.95    0.73
  -1  -2  -1    2.69    0.54
  -1  -2  -1    3.19    0.81
   1   2   1    4.30    0.61
   1   2   1    4.89    0.83
  -1  -2  -1    4.18    0.70
  -1  -2  -1    3.69    0.58
  -1  -2  -1    3.54    0.61
  -1  -2  -1    3.96    0.68
  -1  -2  -1    4.27    0.69
   1   2   1    3.56    0.79
   1   2   1    3.09    0.64
  -1  -2  -1    3.73    0.62
  -1  -2  -1    4.31    1.50
  -1  -2  -1    2.77    0.64
  -1  -2  -1    3.35    1.06
  -1  -2  -1    4.27    0.59
  -1  -2  -1    2.91    0.57
   1   2   1    2.75    0.70
   1   2   1    3.81    0.59
  -1  -2  -1    2.37    0.54
  -1  -2  -1    2.88    0.65
  -1  -2  -1    3.25    0.58
   1   2   1    3.34    0.69
  -1  -2  -1    3.75    0.64
   1   2   1    3.10    0.75
  -1  -2  -1    3.52    0.66
  -1  -2  -1    2.84    0.63
   1   2   1    3.08    0.62
  -1  -2  -1    3.05    0.59
   1   2   1    2.34    0.72
  -1  -2  -1    3.75    0.68
  -1  -2  -1    3.20    0.62
  -1  -2  -1    4.57    0.87
  -1  -2  -1    3.35    0.56
  -1  -2  -2  134.85   16.59
  -1  -2  -2  444.09   17.16
  -1  -2  -2  425.52   17.01
  -1  -2  -2  419.04   16.91
  -1  -2  -2  463.75   16.91
   1   2   2  423.47   16.93
  -1  -2  -2  436.38   16.97
   1   2   2  452.59   16.93
  -1  -2  -2  443.78   17.32
   1   2   2  453.22   17.41
  -1  -2  -2  314.42   17.01
  -1  -2  -2  451.32   18.52
   1   2   2  417.92   16.86
   1   2   2  449.86   17.44
  -1  -2  -2  342.07   17.22
  -1  -2  -2  458.18   16.87
  -1  -2  -2  430.01   17.13
   1   2   2  425.91   17.16
   1   2   2  414.65   17.24
   1   2   2  425.60   17.03
   1   2   2  446.18   17.34
  -1  -2  -2  413.74   17.18
  -1  -2  -2  437.10   17.19
   1   2   2  436.95   17.33
  -1  -2  -2  427.73   16.97
  -1  -2  -2  436.73   17.00
  -1  -2  -2  208.77   16.73
  -1  -2  -2  444.30   16.98
   1   2   2  408.87   16.87
  -1  -2  -2  470.48   16.90
  -1  -2  -2  435.60   17.08
  -1  -2  -2  434.34   17.23
  -1  -2  -2  410.32   17.02
  -1  -2  -2  407.87   17.12
   1   2   2  407.28   17.06
  -1  -2  -2  477.43   17.55
  -1  -2  -3    8.50    0.84
  -1  -2  -3    9.08    0.91
  -1  -2  -3    8.12    0.85
  -1  -2  -3    8.31    1.10
   1   2   3    8.84    1.06
  -1  -2  -3    9.45    0.93
  -1  -2  -3   -0.09    0.47
  -1  -2  -3    8.04    0.94
   1   2   3    5.71    0.89
   1   2   3    7.93    1.19
  -1  -2  -3   10.70    1.50
   1   2   3    9.72    0.95
  -1  -2  -3    7.96    1.13
  -1  -2  -3    7.36    1.06
   1   2   3    7.82    1.22
  -1  -2  -3   -0.76    0.51
  -1  -2  -3    6.25    1.83
   1   2   3    7.74    0.79
  -1  -2  -3    9.12    0.81
   1   2   3    9.77    1.22
  -1  -2  -3    0.17    0.51
  -1  -2  -3    8.31    1.44
  -1  -2  -3    8.74    0.86
  -1  -2  -3    7.41    0.82
  -1  -2  -3    0.09    0.47
  -1  -2  -3    7.84    1.02
  -1  -2  -3    8.04    0.94
   1   2   3    8.72    1.08
   1   2   3    8.30    1.21
   1   2   3    7.26    1.17
  -1  -2  -3    8.11    1.05
  -1  -2  -3    8.53    0.91
  -1  -2  -3    7.82    0.99
   1   2   3    8.79    1.10
  -1  -2  -3    9.20    0.80
  -1  -2  -3    8.74    1.05
  -1  -2  -3   10.36    1.42
   1   2   3    8.26    0.84
   1   2   4  446.18   18.39
  -1  -2  -4  459.76   18.79
   1   2   4  447.43   18.57
   1   2   4  437.84   18.53
  -1  -2  -4  431.44   18.18
  -1  -2  -4  455.38   18.52
  -1  -2  -4  483.78   19.46
  -1  -2  -4  457.30   18.38
  -1  -2  -4  430.72   18.51
   1   2   4  433.62   18.93
   1   2   4  411.57   18.19
   1   2   4  469.17   19.20
   1   2   4  429.41   18.72
  -1  -2  -4  430.15   18.14
   1   2   4  450.79   19.09
   1   2   4  463.10   19.06
  -1  -2  -4  473.81   19.45
   1   2   4  418.02   18.16
   1   2   4  438.37   18.84
  -1  -2  -4  461.96   18.67
  -1  -2  -4  471.86   19.21
  -1  -2  -4  420.19   18.40
   1   2   4  414.67   18.44
   1   2   5   91.26    4.73
  -1  -2  -5   95.79    5.07
   1   2   5   90.17    4.93
  -1  -2  -5   89.05    5.60
   1   2   5  100.46    5.43
   1   2   5   83.71    4.49
   1   2   5   93.97    5.55
   1   2   5   89.98    5.37
   1   2   5   91.40    5.08
  -1  -2  -5   95.54    5.75
   1   2   5   96.61    5.42
  -1  -2  -5   89.25    4.87
  -1  -2  -5   97.86    5.56
   1   2   5   95.48    5.23
  -1  -2  -6   75.32    4.35
   1   2   6   72.67    4.02
   1   2   6   64.43    4.13
  -1  -2  -6   66.60    4.99
   1   2   6   68.96    4.84
   1   2   6   70.32    4.67
  -1  -2  -6   76.13    5.21
  -1  -2  -6   76.15    5.11
   1   2   6   72.01    4.76
   1   2   6   62.39    4.32
   1   2   6   68.36    4.75
   1   2   6   66.30    4.46
  -1  -2  -6   75.91    4.94
   1   2   7  234.38   11.38
  -1  -2  -7  248.67   12.49
  -1  -2  -7  225.89   12.34
   1   2   7  247.52   12.10
   1   2   7  233.20   11.61
  -1  -2  -7  246.21   12.48
   1   2   7  237.41   12.07
   1   2   7  240.86   12.05
  -1  -2  -7  241.20   12.25
   1   2   7  227.90   11.69
  -1  -2  -8    3.01    2.05
   1   2   8    0.16    1.22
   1   2   8   -0.44    1.51
  -1  -2  -8   -2.23    1.96
   1   2   8   -0.90    1.63
  -1  -2  -8   -0.28    1.77
   1   2   8   -0.57    1.44
   1   2   8    0.23    1.55
  -1  -2  -8   -0.25    1.76
   1   2   8    0.21    1.30
   1   2   9   14.43    2.12
  -1  -2  -9   14.70    3.00
   1   2   9   19.72    2.91
  -1  -2  -9   13.74    3.07
   1   2   9   20.65    2.92
  -1  -2  -9   17.12    3.37
   1   2   9   15.15    2.71
   1   2   9   18.51    2.56
  -1  -2  -9   17.35    3.15
   1   2   9   12.91    2.40
  -1  -2  -9   19.62    3.19
  -1  -2 -10    3.38    2.40
  -1  -2 -10    1.04    2.08
   1   2  10    0.55    1.66
   1   2  10   -0.94    1.57
   1   2  10    2.50    1.78
  -1  -2 -10    0.35    2.42
   1   2  10   -0.25    1.88
  -1  -2 -10    3.44    2.30
  -1  -2 -10    0.94    2.17
  -1  -2 -11   -0.74    2.55
   1   2  11    0.89    1.90
  -1  -2 -11    1.51    2.45
   1   2  11   -0.91    2.15
   1   2  11    0.77    1.69
  -1  -2 -11   -0.75    2.54
  -1  -2 -11   -1.02    2.30
  -1  -2 -11    3.01    2.59
   1   2  11   -0.28    1.58
  -1  -2 -12   10.37    3.46
  -1  -2 -12    5.71    3.05
   1   2  12   10.58    2.74
  -1  -2 -12    9.33    3.37
   1   2  12    9.46    2.62
   1   2  12   12.40    2.74
  -1  -2 -12   10.65    3.25
  -1  -2 -12   13.04    3.65
   1   2  12    9.24    2.45
   1   2  13    0.88    2.07
  -1  -3  15    7.36    2.55
   1   3 -15    9.63    3.01
   1   3 -14   -1.11    2.55
  -1  -3  14    0.91    1.75
  -1  -3  14    0.89    2.06
  -1  -3  14   -0.31    1.94
   1   3 -14   -0.77    2.74
   1   3 -14   -0.72    2.49
  -1  -3  14    1.15    1.75
  -1  -3  13    2.27    2.00
   1   3 -13    1.37    2.48
  -1  -3  13    5.50    2.16
   1   3 -13    4.10    2.30
  -1  -3  13    5.97    2.38
   1   3 -13    5.71    2.65
   1   3 -13    5.73    2.74
  -1  -3  13    3.75    1.89
   1   3 -12   65.56    6.02
  -1  -3  12   80.38    5.60
  -1  -3  12   83.28    5.91
   1   3 -12   60.81    5.65
  -1  -3  12   81.19    5.86
  -1  -3  12   76.38    5.75
   1   3 -12   69.67    6.13
  -1  -3  12   76.61    5.66
   1   3 -12   73.81    6.05
  -1  -3  11    2.65    1.79
  -1  -3  11    7.56    2.00
   1   3 -11    3.10    2.14
  -1  -3  11    3.83    1.75
   1   3 -11    2.06    1.88
  -1  -3  11    4.53    1.77
  -1  -3  11    1.47    1.48
   1   3 -11    6.76    2.29
   1   3 -11    4.20    2.21
  -1  -3  11    1.33    1.60
   1   3 -11    1.77    1.86
  -1  -3  10    4.31    1.64
   1   3 -10    8.30    2.48
  -1  -3  10    7.21    1.93
  -1  -3  10    6.78    1.86
   1   3 -10    5.01    2.13
  -1  -3  10    4.93    1.81
  -1  -3  10    4.64    1.69
   1   3 -10    7.89    2.63
   1   3 -10    5.53    2.15
   1   3 -10    7.13    2.08
  -1  -3  10    4.53    1.79
  -1  -3   9   61.66    4.42
   1   3  -9   50.12    4.53
  -1  -3   9   60.55    4.44
  -1  -3   9   56.84    4.00
  -1  -3   9   62.62    4.30
   1   3  -9   55.46    4.43
  -1  -3   9   56.27    4.04
   1   3  -9   56.34    4.74
  -1  -3   9   63.23    4.41
   1   3  -9   64.37    4.53
   1   3  -9   51.89    4.57
  -1  -3   9   61.27    4.30
  -1  -3   8  416.15   18.15
   1   3  -8  357.90   18.21
  -1  -3   8  394.68   18.18
   1   3  -8  381.29   18.07
  -1  -3   8  390.06   17.90
  -1  -3   8  420.48   17.91
  -1  -3   8  404.41   18.07
  -1  -3   8  398.30   17.79
   1   3  -8  388.69   18.47
  -1  -3   8  392.32   17.86
   1   3  -8  386.81   18.00
  -1  -3   8  388.71   17.53
   1   3  -8  393.80   18.37
   1   3  -7   44.30    2.98
  -1  -3   7   48.95    3.44
  -1  -3   7   40.78    3.28
   1   3  -7   45.87    3.59
  -1  -3   7   42.87    3.08
   1   3  -7   40.89    3.22
  -1  -3   7   47.56    3.22
  -1  -3   7   44.98    3.29
   1   3  -7   38.37    3.47
  -1  -3   7   44.18    3.06
  -1  -3   7   47.54    3.11
  -1  -3   7   49.39    3.21
   1   3  -7   43.81    3.24
   1   3  -7   45.37    3.67
   1   3  -6  169.86    7.79
  -1  -3   6  155.37    7.61
  -1  -3   6  167.78    7.43
  -1  -3   6  174.02    8.22
  -1  -3   6  164.47    8.12
   1   3  -6  161.02    8.31
  -1  -3   6  158.86    7.79
   1   3  -6  152.74    7.71
   1   3  -6  153.42    7.93
  -1  -3   6  171.03    8.05
  -1  -3   6  162.28    7.82
  -1  -3   6  167.20    8.03
   1   3  -6  170.21    8.44
  -1  -3   6  163.11    7.73
   1   3  -6  161.90    7.61
   1   3  -6  166.16    7.66
  -1  -3   6  170.34    7.60
   1   3  -6  170.10    8.42
  -1  -3   6  157.27    7.81
   1   3  -6  158.19    7.90
  -1  -3   6  167.83    7.87
   1   3  -6  163.69    7.57
   1   3  -6  160.46    7.67
   1   3  -6  154.07    7.65
  -1  -3   6  158.97    7.47
   1   3  -5  149.26    6.17
   1   3  -5  144.88    5.81
  -1  -3   5  145.80    6.42
  -1  -3   5  139.61    6.24
   1   3  -5  144.13    6.17
  -1  -3   5  145.01    6.02
  -1  -3   5  149.69    5.90
  -1  -3   5  145.60    6.37
   1   3  -5  156.11    6.57
   1   3  -5   53.27    6.03
  -1  -3   5  142.55    6.01
  -1  -3   5   14.38    5.27
   1   3  -5  146.22    5.96
   1   3  -5  136.00    6.17
  -1  -3   5  151.23    6.45
   1   3  -5  137.95    6.09
  -1  -3   5  139.61    6.05
  -1  -3   5   42.00    5.44
   1   3  -5  141.59    5.83
  -1  -3   5  148.78    6.25
  -1  -3   5  144.67    6.00
   1   3  -5  151.18    6.70
  -1  -3   5  148.22    5.93
   1   3  -5  138.60    6.02
   1   3  -5  145.01    5.92
   1   3  -5  148.60    5.90
   1   3  -5  143.48    6.07
   1   3  -5  153.88    6.74
   1   3  -5  140.22    5.93
  -1  -3   5  141.65    6.01
  -1  -3   5  145.90    6.26
   1   3  -5  144.01    5.93
   1   3  -5  144.76    6.12
  -1  -3   5  135.38    5.84
   1   3  -4  888.82   14.10
  -1  -3   4  892.41   14.76
   1   3  -4  901.60   15.17
   1   3  -4  886.06   14.61
  -1  -3   4  900.15   14.97
   1   3  -4  876.28   14.39
  -1  -3   4  864.07   14.66
  -1  -3   4  867.63   14.33
  -1  -3   4  864.32   14.27
   1   3  -4  871.38   14.37
   1   3  -4  669.09   16.30
   1   3  -4  841.58   13.64
  -1  -3   4  833.83   14.13
   1   3  -4  345.71   13.04
  -1  -3   4  238.04   13.16
  -1  -3   4  849.65   13.73
  -1  -3   4  943.48   15.12
   1   3  -4  937.67   15.53
  -1  -3   4  856.16   14.45
  -1  -3   4  871.34   13.54
   1   3  -4  804.91   13.60
   1   3  -4  897.16   13.66
   1   3  -4  885.33   14.23
  -1  -3   4    1.36   12.01
   1   3  -4  845.34   13.41
  -1  -3   4  908.89   14.43
   1   3  -4  840.40   14.03
   1   3  -4  893.77   14.08
   1   3  -4  858.95   14.37
  -1  -3   4  808.71   13.64
   1   3  -4  879.39   14.27
   1   3  -4  832.07   13.64
  -1  -3   4  851.07   13.81
  -1  -3   4  895.98   14.84
   1   3  -4  913.82   15.47
  -1  -3   4  846.84   14.02
   1   3  -3  344.46   11.76
  -1  -3   3  348.21   11.67
   1   3  -3  363.50   11.92
   1   3  -3  332.31   11.52
   1   3  -3  349.90   11.62
  -1  -3   3  343.45   11.77
  -1  -3   3  350.71   11.82
   1   3  -3  335.73   11.67
  -1  -3   3  343.68   11.74
  -1  -3   3  350.45   11.69
   1   3  -3  322.62   11.08
   1   3  -3  344.57   11.52
  -1  -3   3  329.63   11.09
  -1  -3   3  328.42   11.42
  -1  -3   3  109.33   11.47
  -1  -3   3  352.89   11.90
   1   3  -3  657.22   15.49
   1   3  -3  362.12   12.07
  -1  -3   3  343.00   11.77
   1   3  -3  321.73   11.06
  -1  -3   3   18.74   10.72
  -1  -3   3  339.59   11.42
   1   3  -3  354.49   11.34
   1   3  -3  322.46   11.00
   1   3  -3  326.40   11.35
   1   3  -3  346.69   11.66
  -1  -3   3  328.38   11.22
  -1  -3   3  329.10   11.56
  -1  -3   3  317.75   11.13
   1   3  -3  313.52   11.11
  -1  -3   3  346.39   11.84
   1   3  -3  246.97   11.40
   1   3  -3  350.38   12.05
   1   3  -3  328.51   11.66
  -1  -3   2   12.81    1.05
   1   3  -2   -0.39    0.57
  -1  -3   2   12.01    1.12
   1   3  -2   10.82    1.21
  -1  -3   2   11.40    1.10
   1   3  -2   12.28    1.07
  -1  -3   2   10.44    1.16
   1   3  -2   10.96    0.98
  -1  -3   2   10.97    1.14
   1   3  -2   10.84    1.17
  -1  -3   2   10.37    1.16
   1   3  -2   11.32    1.10
  -1  -3   2   15.66    1.64
  -1  -3   2   10.04    0.91
   1   3  -2   11.89    0.97
   1   3  -2   21.73    2.91
  -1  -3   2   15.18    2.25
   1   3  -2    8.33    0.92
  -1  -3   2    5.58    0.87
  -1  -3   2   12.27    0.84
  -1  -3   2   10.89    1.19
   1   3  -2   10.02    0.77
   1   3  -2    8.71    1.14
   1   3  -2   12.10    0.82
  -1  -3   2   10.55    0.80
  -1  -3   2    9.70    1.19
   1   3  -2   10.56    1.19
   1   3  -2   11.37    1.28
  -1  -3   2   12.70    1.19
   1   3  -1  147.55    6.73
  -1  -3   1  145.82    6.46
  -1  -3   1  151.80    6.72
  -1  -3   1  145.21    6.28
   1   3  -1  138.66    6.61
   1   3  -1  154.38    6.45
  -1  -3   1  141.33    6.53
   1   3  -1  152.24    6.56
   1   3  -1  139.31    6.43
  -1  -3   1  203.75    7.45
   1   3  -1  150.15    6.29
  -1  -3   1  157.18    6.62
  -1  -3   1  142.55    6.38
  -1  -3   1  150.53    6.70
   1   3  -1  140.74    6.09
  -1  -3   1  142.93    6.10
  -1  -3   1   80.38    6.27
   1   3  -1  131.58    6.05
   1   3  -1  135.69    6.24
   1   3  -1  146.04    6.70
  -1  -3   1  143.94    6.26
  -1  -3   1  139.35    6.07
   1   3  -1  142.86    6.73
  -1  -3   1  151.66    6.66
  -1  -3   1  150.06    6.63
   1   3  -1  142.41    6.67
   1   3  -1  150.08    6.55
   1   3   0 1082.62   40.20
  -1  -3   0 1011.78   40.15
   1   3   0 1024.95   40.38
  -1  -3   0 1069.71   39.76
  -1  -3   0 1055.21   40.33
   1   3   0  993.43   40.26
  -1  -3   0 1021.87   39.93
   1   3   0 1029.70   39.90
  -1  -3   0 1064.22   40.23
  -1  -3   0 1076.41   40.11
   1   3   0 1063.24   40.20
  -1  -3   0 1035.52   39.80
  -1  -3   0 1007.40   40.07
   1   3   0  931.46   39.68
  -1  -3   0 1401.12   41.17
  -1  -3   0  966.96   39.70
   1   3   0 1117.00   40.10
  -1  -3   0 2105.46   44.15
  -1  -3   0 1054.80   40.28
   1   3   0  963.68   39.97
  -1  -3   0 1007.81   39.71
  -1  -3   0  999.29   39.64
   1   3   0  951.34   39.82
  -1  -3   0 1008.15   39.84
   1   3   0 1067.71   40.34
   1   3   0 1092.74   40.19
  -1  -3   0  997.56   39.95
  -1  -3   0  588.00   39.81
  -1  -3   0 1039.64   40.13
  -1  -3   0  298.61   39.58
   1   3   0 1025.23   40.35
  -1  -3   0  930.67   39.65
   1   3   0  959.98   39.65
  -1  -3   0 1092.54   40.23
   1   3   0 1049.99   40.33
   1   3   0 1065.95   40.08
   1   3   1  698.24    8.88
  -1  -3  -1  734.69    9.95
  -1  -3  -1  616.60    8.85
  -1  -3  -1  695.25    9.18
   1   3   1  723.84    9.74
  -1  -3  -1  783.85    8.14
  -1  -3  -1  730.35    7.71
  -1  -3  -1  691.49    8.10
  -1  -3  -1  714.86    8.92
   1   3   1  706.47    7.79
   1   3   1  645.72    8.22
  -1  -3  -1  709.95    9.18
   1   3   1  717.50    9.59
  -1  -3  -1 1579.13   19.23
  -1  -3  -1  728.58    8.59
  -1  -3  -1  713.59   10.45
  -1  -3  -1  688.88    8.22
  -1  -3  -1  730.23    8.28
  -1  -3  -1  710.33    8.94
  -1  -3  -1  693.42    9.00
   1   3   1  649.50    8.54
  -1  -3  -1  675.15    8.82
   1   3   1  721.56    9.78
  -1  -3  -1  678.75    8.57
   1   3   1  683.13    9.11
   1   3   1  690.87    7.77
  -1  -3  -1  677.25    7.67
  -1  -3  -1  236.00    7.08
   1   3   1  706.50    8.88
  -1  -3  -1  469.99    8.17
   1   3   1  724.28    9.75
  -1  -3  -1  673.28    8.49
  -1  -3  -1  644.84    7.94
   1   3   1  654.46    7.95
  -1  -3  -1  721.50    8.49
  -1  -3  -1  761.94   10.08
  -1  -3  -2  112.05    4.12
  -1  -3  -2  122.31    4.34
  -1  -3  -2   37.16    3.40
   1   3   2  116.22    4.61
  -1  -3  -2  126.55    3.77
  -1  -3  -2  129.81    4.67
  -1  -3  -2  126.44    4.13
  -1  -3  -2  116.32    3.75
   1   3   2  119.89    3.80
   1   3   2  130.13    3.90
  -1  -3  -2  117.70    4.70
  -1  -3  -2  119.62    3.93
  -1  -3  -2  120.27    4.39
   1   3   2  117.35    4.17
  -1  -3  -2  116.17    4.09
  -1  -3  -2  125.72    3.79
  -1  -3  -2  195.24    7.49
   1   3   2  124.72    4.66
  -1  -3  -2    3.72    2.97
   1   3   2  109.45    3.84
  -1  -3  -2  114.85    4.19
  -1  -3  -2  120.41    3.88
  -1  -3  -2  123.76    4.08
   1   3   2  118.99    4.62
  -1  -3  -2  108.73    4.22
  -1  -3  -2  115.08    4.06
   1   3   2  118.98    4.48
   1   3   2  115.22    4.28
  -1  -3  -2  113.29    4.17
  -1  -3  -2  113.50    3.97
  -1  -3  -2    5.11    2.99
   1   3   2  102.55    3.95
  -1  -3  -2  118.65    3.93
   1   3   2  115.45    4.51
  -1  -3  -2  124.68    4.61
  -1  -3  -2  122.45    3.86
  -1  -3  -3  177.29    8.04
   1   3   3  181.25    7.95
  -1  -3  -3  173.05    7.88
   1   3   3  179.68    7.87
  -1  -3  -3  175.52    7.97
  -1  -3  -3  189.75    7.85
  -1  -3  -3  190.63    8.58
   1   3   3  178.67    8.60
  -1  -3  -3  175.51    8.22
  -1  -3  -3  174.57    7.89
   1   3   3  163.65    7.77
   1   3   3  177.43    8.30
   1   3   3  189.59    8.69
  -1  -3  -3  135.54    9.46
  -1  -3  -3  170.24    8.21
  -1  -3  -3  168.48    8.42
  -1  -3  -3  174.97    7.95
   1   3   3  169.91    8.54
   1   3   3  168.22    8.40
   1   3   3  172.55    8.52
   1   3   3  166.82    8.03
  -1  -3  -3  174.94    8.00
  -1  -3  -3  184.20    7.98
  -1  -3  -3  167.29    7.83
  -1  -3  -3  162.75    8.06
   1   3   3  164.33    8.17
  -1  -3  -3  163.91    8.11
  -1  -3  -3  188.43    8.48
  -1  -3  -3  195.02    8.80
   1   3   4  220.48   10.03
   1   3   4  232.03   10.95
   1   3   4  211.38   10.14
  -1  -3  -4  251.36   10.86
  -1  -3  -4  223.41   10.11
  -1  -3  -4  253.05   11.42
   1   3   4  218.29   10.62
  -1  -3  -4  221.72   10.50
   1   3   4  208.86    9.88
   1   3   4  239.69   11.02
   1   3   4  216.44   10.71
   1   3   4  226.67   10.90
   1   3   4  215.05   10.33
  -1  -3  -4  247.92   11.34
  -1  -3  -4  238.54   10.66
  -1  -3  -4  260.17   11.21
   1   3   4  215.17   10.51
  -1  -3  -5   80.44    4.94
   1   3   5   81.07    4.54
  -1  -3  -5   90.37    5.69
   1   3   5   83.65    5.03
   1   3   5   91.05    5.42
  -1  -3  -5   89.84    5.70
   1   3   5   86.98    5.18
   1   3   5   79.13    4.70
   1   3   5   87.20    5.24
   1   3   5   72.70    4.78
  -1  -3  -5   91.18    5.51
  -1  -3  -5   92.35    4.97
  -1  -3  -6  278.22   12.81
   1   3   6  251.33   12.27
  -1  -3  -6  292.14   13.79
   1   3   6  274.47   13.02
   1   3   6  281.36   13.41
   1   3   6  252.34   12.55
  -1  -3  -6  270.03   13.61
   1   3   6  276.05   13.11
   1   3   6  264.04   13.21
  -1  -3  -6  261.31   13.32
   1   3   6  262.12   12.79
  -1  -3  -7   -0.79    1.85
   1   3   7   -0.69    1.61
   1   3   7    0.81    1.53
  -1  -3  -7   -1.59    1.90
   1   3   7    0.22    1.42
   1   3   7   -0.33    1.11
   1   3   7    0.21    1.39
  -1  -3  -7    2.13    1.94
   1   3   7    0.19    1.28
  -1  -3  -7    0.48    1.56
  -1  -3  -8   11.20    2.71
  -1  -3  -8   10.15    2.81
   1   3   8   13.42    2.41
   1   3   8   15.08    2.55
   1   3   8   15.00    2.51
  -1  -3  -8   14.64    2.98
   1   3   8   10.24    1.86
  -1  -3  -8   11.27    2.48
   1   3   8   15.41    2.36
  -1  -3  -9   30.06    4.02
  -1  -3  -9   28.55    3.84
   1   3   9   30.72    3.50
   1   3   9   32.50    3.28
   1   3   9   30.63    3.53
   1   3   9   36.73    3.79
  -1  -3  -9   24.85    3.84
  -1  -3  -9   24.25    3.70
   1   3   9   29.73    3.33
  -1  -3 -10   12.18    2.95
   1   3  10   13.14    2.69
  -1  -3 -10    9.11    3.04
   1   3  10   15.08    2.80
  -1  -3 -10   13.12    3.18
   1   3  10   16.09    2.92
   1   3  10   12.35    2.40
  -1  -3 -10   10.48    3.08
   1   3  10   11.63    2.35
  -1  -3 -10   10.90    3.05
  -1  -3 -11    9.70    3.06
  -1  -3 -11    8.31    3.05
   1   3  11    9.40    2.65
  -1  -3 -11    9.50    3.21
   1   3  11    8.47    2.61
  -1  -3 -11    8.28    3.14
   1   3  11    7.32    2.30
  -1  -3 -11    8.26    2.91
  -1  -3 -12   -1.66    3.10
   1   3  12    4.55    2.22
  -1  -3 -12    5.52    2.72
   1   3  12    3.35    2.17
  -1  -3 -12    0.85    2.74
  -1  -3 -12   -1.15    2.65
   1   3  12    3.30    2.07
  -1  -3 -12    1.27    2.58
   1   4 -15   -0.38    2.50
  -1  -4  14    0.31    2.09
   1   4 -14    1.46    2.47
  -1  -4  14    0.30    1.62
   1   4 -14   -0.38    2.50
   1   4 -14   -1.08    2.52
  -1  -4  13    1.45    1.97
   1   4 -13    4.06    2.77
  -1  -4  13   -0.81    1.83
  -1  -4  13   -2.24    2.13
   1   4 -13    0.71    2.62
   1   4 -13    1.67    2.60
  -1  -4  13    2.29    1.92
  -1  -4  12   31.27    3.54
  -1  -4  12   26.02    3.38
   1   4 -12   23.87    3.73
   1   4 -12   25.96    3.44
  -1  -4  12   27.79    3.29
   1   4 -12   20.15    3.44
   1   4 -12   25.08    3.69
  -1  -4  12   27.07    3.30
  -1  -4  11    4.04    1.93
   1   4 -11    4.22    2.10
  -1  -4  11    1.28    1.61
   1   4 -11    0.25    1.73
  -1  -4  11    1.48    1.71
  -1  -4  11    4.21    1.89
   1   4 -11    2.95    2.28
   1   4 -11    3.11    2.26
  -1  -4  11    2.10    1.82
   1   4 -10  137.98    9.08
  -1  -4  10  170.46    9.07
  -1  -4  10  167.35    9.02
  -1  -4  10  161.75    8.71
  -1  -4  10  150.00    8.51
   1   4 -10  144.29    8.74
  -1  -4  10  169.24    9.01
   1   4 -10  154.03    9.42
   1   4 -10  166.87    9.45
  -1  -4  10  170.64    8.74
  -1  -4   9  122.92    7.39
   1   4  -9  125.19    7.67
  -1  -4   9  136.77    7.58
  -1  -4   9  125.71    7.17
  -1  -4   9  132.76    7.14
   1   4  -9  120.52    7.31
   1   4  -9  130.71    7.78
  -1  -4   9  132.84    7.33
   1   4  -9  119.36    7.09
  -1  -4   9  128.90    7.06
   1   4  -9  122.93    7.56
   1   4  -9  121.29    7.24
  -1  -4   9  133.46    6.98
   1   4  -8  264.81   13.09
  -1  -4   8  268.06   12.95
  -1  -4   8  279.01   12.92
  -1  -4   8  268.90   12.47
  -1  -4   8  275.41   12.74
   1   4  -8  248.87   12.64
   1   4  -8  254.79   12.49
  -1  -4   8  259.88   12.69
   1   4  -8  251.82   13.25
  -1  -4   8  274.18   12.35
   1   4  -8  279.83   12.71
  -1  -4   8  264.25   12.49
   1   4  -8  265.82   13.22
  -1  -4   8  246.06   12.36
   1   4  -7  164.00    8.14
  -1  -4   7  177.28    8.76
   1   4  -7  179.42    8.93
  -1  -4   7  179.66    8.71
   1   4  -7  159.18    8.42
  -1  -4   7  170.47    8.62
  -1  -4   7  167.29    8.20
   1   4  -7  162.47    8.87
  -1  -4   7  169.18    8.43
   1   4  -7  155.10    8.20
  -1  -4   7  164.65    8.00
  -1  -4   7  164.47    8.18
  -1  -4   7  170.16    8.37
   1   4  -7  177.63    8.93
   1   4  -7  170.95    8.40
  -1  -4   6  145.61    6.68
   1   4  -6  145.02    6.83
  -1  -4   6  138.15    6.66
   1   4  -6  146.36    7.40
  -1  -4   6  150.16    7.20
  -1  -4   6  158.97    7.34
  -1  -4   6  135.72    6.66
  -1  -4   6   90.21    6.38
   1   4  -6  131.20    6.92
  -1  -4   6  149.22    7.24
   1   4  -6  128.35    6.50
   1   4  -6  145.34    7.46
  -1  -4   6  144.24    6.80
   1   4  -6  143.12    6.56
   1   4  -6  131.79    6.58
  -1  -4   6  137.26    6.92
   1   4  -6  138.81    6.69
   1   4  -6  137.98    6.62
   1   4  -6  137.04    6.84
   1   4  -6  148.59    7.46
   1   4  -6  137.10    6.54
  -1  -4   6  130.70    6.62
  -1  -4   6  140.69    7.05
  -1  -4   5  714.38   26.99
  -1  -4   5  741.30   27.16
   1   4  -5  703.27   26.79
   1   4  -5  703.62   27.23
   1   4  -5  689.24   26.54
  -1  -4   5  691.06   26.68
  -1  -4   5  693.94   26.65
   1   4  -5  690.26   26.78
  -1  -4   5  676.19   26.35
  -1  -4   5  724.46   27.18
   1   4  -5  687.01   26.30
  -1  -4   5  525.23   26.58
  -1  -4   5  667.07   26.61
   1   4  -5  658.06   26.37
  -1  -4   5  677.83   26.66
   1   4  -5  726.98   27.41
   1   4  -5  674.46   26.20
  -1  -4   5  685.08   26.78
   1   4  -5  665.89   26.48
   1   4  -5  696.80   26.65
   1   4  -5  710.74   27.29
   1   4  -5  679.71   26.61
  -1  -4   5  649.56   26.34
  -1  -4   5  706.57   27.03
  -1  -4   5  633.20   26.37
   1   4  -5  650.20   26.28
  -1  -4   5  691.43   26.51
   1   4  -5  697.36   26.63
  -1  -4   4  133.01    5.68
  -1  -4   4  121.88    5.74
   1   4  -4  126.89    5.51
  -1  -4   4  128.31    5.61
   1   4  -4  116.93    5.50
   1   4  -4  135.21    5.75
   1   4  -4  140.55    6.05
   1   4  -4  119.63    5.42
  -1  -4   4  131.18    5.55
  -1  -4   4  132.95    5.84
  -1  -4   4  124.25    5.00
   1   4  -4  127.49    5.01
  -1  -4   4  121.67    5.41
   1   4  -4  136.53    5.65
  -1  -4   4   61.59    5.79
  -1  -4   4  126.55    5.84
  -1  -4   4  133.36    6.01
   1   4  -4  121.53    5.23
   1   4  -4  140.68    6.17
   1   4  -4  125.55    4.94
  -1  -4   4  132.12    5.76
   1   4  -4  134.48    5.39
   1   4  -4  129.63    5.56
  -1  -4   4  127.07    5.34
   1   4  -4  125.01    5.07
  -1  -4   4  120.83    5.03
  -1  -4   4  132.68    5.92
   1   4  -4  122.32    5.02
  -1  -4   4  122.40    5.77
   1   4  -4  125.90    5.56
   1   4  -4  132.68    6.08
  -1  -4   4  123.87    5.43
   1   4  -4  100.42    5.36
  -1  -4   4  121.67    5.20
  -1  -4   3   27.85    1.81
  -1  -4   3   26.35    1.71
   1   4  -3   28.63    1.94
   1   4  -3   26.23    1.76
  -1  -4   3   30.57    1.96
   1   4  -3   24.14    1.99
   1   4  -3   25.68    1.80
  -1  -4   3   30.03    2.00
   1   4  -3   27.58    1.65
  -1  -4   3   28.74    2.01
   1   4  -3   18.21    1.05
   1   4  -3   27.62    1.73
  -1  -4   3   27.88    2.41
  -1  -4   3   24.66    1.63
   1   4  -3   26.82    1.84
   1   4  -3   26.89    1.09
  -1  -4   3    7.34    2.55
  -1  -4   3   30.85    2.08
   1   4  -3    1.68    1.03
  -1  -4   3   27.78    1.48
   1   4  -3   28.96    1.59
  -1  -4   3   30.62    2.05
   1   4  -3   29.86    1.26
  -1  -4   3   -0.10    0.88
   1   4  -3   25.56    1.43
   1   4  -3   26.33    1.14
   1   4  -3   28.35    2.11
  -1  -4   3   24.88    1.13
   1   4  -3   25.66    1.14
   1   4  -3   27.03    2.07
  -1  -4   3   27.52    1.99
   1   4  -3   27.78    1.90
  -1  -4   3   28.32    1.53
  -1  -4   3   24.10    1.66
   1   4  -2 2725.65   68.76
  -1  -4   2 2778.79   68.46
   1   4  -2 2754.63   67.89
   1   4  -2 2848.18   68.81
  -1  -4   2 2876.32   68.84
   1   4  -2 2804.41   68.23
   1   4  -2 2516.53   68.34
  -1  -4   2 2712.16   67.95
  -1  -4   2 2631.25   68.52
  -1  -4   2 2799.39   68.38
  -1  -4   2 2767.71   68.68
   1   4  -2 2715.67   68.27
  -1  -4   2 2635.34   68.10
   1   4  -2 2885.51   68.46
  -1  -4   2 2718.09   67.35
   1   4  -2 2715.76   67.46
   1   4  -2 2595.59   67.30
  -1  -4   2 2854.07   68.79
  -1  -4   2 2817.26   67.90
   1   4  -2 2785.67   68.93
   1   4  -2 2619.70   67.83
  -1  -4   2 2599.50   67.43
   1   4  -2 2783.87   68.45
  -1  -4   2 2839.71   68.69
  -1  -4   2 2715.47   68.40
   1   4  -2 2803.10   68.99
   1   4  -2 2741.99   68.67
  -1  -4   1    0.33    0.64
  -1  -4   1    0.30    0.91
   1   4  -1    0.10    0.89
  -1  -4   1    1.19    0.72
   1   4  -1    0.78    0.85
   1   4  -1    0.31    0.64
  -1  -4   1    1.35    0.76
   1   4  -1    1.44    0.74
   1   4  -1    0.58    0.49
  -1  -4   1    1.72    0.84
  -1  -4   1   -0.27    1.15
  -1  -4   1    0.42    0.56
  -1  -4   1    0.32    0.46
   1   4  -1    0.22    0.66
   1   4  -1    1.08    0.83
  -1  -4   1    0.57    0.31
  -1  -4   1    0.57    0.84
   1   4  -1    0.93    0.90
  -1  -4   1    0.63    0.30
  -1  -4   1    0.09    0.52
   1   4  -1    0.56    0.42
  -1  -4   1    0.31    0.38
  -1  -4   1    1.50    0.76
  -1  -4   1    1.30    0.78
   1   4  -1    0.63    0.87
   1   4  -1   -0.23    0.80
   1   4  -1    0.10    0.90
  -1  -4   1    1.60    0.82
  -1  -4   1    0.69    0.48
   1   4  -1    0.12    0.59
  -1  -4   0   45.21    2.19
  -1  -4   0   43.73    1.92
   1   4   0   45.02    2.16
   1   4   0   39.62    2.65
   1   4   0   43.05    2.68
  -1  -4   0   49.46    2.70
  -1  -4   0   39.82    2.39
   1   4   0   40.98    2.41
  -1  -4   0   44.83    2.36
   1   4   0   42.13    2.53
  -1  -4   0   55.63    3.42
   1   4   0   46.74    2.36
   1   4   0   41.89    1.92
  -1  -4   0   83.20    5.18
  -1  -4   0   42.96    2.38
  -1  -4   0   40.81    1.93
  -1  -4   0   41.15    1.95
  -1  -4   0    0.82    1.51
  -1  -4   0   40.74    1.76
  -1  -4   0   40.20    2.09
   1   4   0   41.78    2.63
  -1  -4   0   42.19    1.83
   1   4   0   42.31    2.35
   1   4   0   39.70    2.13
   1   4   0   42.34    2.45
  -1  -4   0   49.67    2.66
  -1  -4   0   38.86    2.18
  -1  -4   0   43.43    1.88
  -1  -4   0   48.01    2.81
  -1  -4   0   46.77    2.55
   1   4   0   40.93    1.83
  -1  -4   0   40.50    2.38
   1   4   0   44.25    2.36
   1   4   0   43.77    2.71
  -1  -4  -1 1138.25   11.81
  -1  -4  -1  996.78    7.60
  -1  -4  -1 1056.25   10.36
  -1  -4  -1  848.48    9.04
  -1  -4  -1 1011.66    6.45
  -1  -4  -1  468.33    6.81
   1   4   1 1016.27    9.38
   1   4   1 1048.29   11.03
  -1  -4  -1 1159.10    7.87
  -1  -4  -1 1030.20    8.57
  -1  -4  -1  981.89    7.82
   1   4   1  942.12    7.69
  -1  -4  -1 1256.28   13.33
   1   4   1 1067.69   10.85
  -1  -4  -1 1099.92    8.22
  -1  -4  -1  976.10    9.61
  -1  -4  -1 1559.84   20.45
  -1  -4  -1  971.12    6.91
   1   4   1 1016.20    6.71
  -1  -4  -1  950.41    6.46
  -1  -4  -1 1033.34    9.82
   1   4   1  987.94    9.78
   1   4   1 1015.46    9.20
  -1  -4  -1  948.75    8.49
  -1  -4  -1  961.22    9.02
   1   4   1  952.18    8.70
   1   4   1 1071.45   11.16
  -1  -4  -1 1125.51   11.63
   1   4   1 1059.28   11.09
  -1  -4  -1  952.03    7.26
  -1  -4  -1  851.64    9.08
   1   4   1 1009.54    8.47
   1   4   1  945.76    7.23
  -1  -4  -1 1020.10    8.90
   1   4   2    2.22    0.61
  -1  -4  -2    1.42    0.87
   1   4   2    0.80    1.09
  -1  -4  -2    2.26    0.67
  -1  -4  -2    1.74    0.65
  -1  -4  -2    1.31    1.10
  -1  -4  -2    1.40    0.70
   1   4   2    1.30    1.01
  -1  -4  -2    1.28    0.65
   1   4   2    2.60    0.86
  -1  -4  -2    1.99    1.25
  -1  -4  -2    2.16    0.72
   1   4   2    0.81    0.92
   1   4   2    1.84    0.98
   1   4   2    1.71    0.92
  -1  -4  -2    2.10    0.78
  -1  -4  -2    2.29    0.82
  -1  -4  -2    2.36    0.78
  -1  -4  -2    2.10    0.59
   1   4   2    1.22    0.60
  -1  -4  -2    1.48    0.67
  -1  -4  -2    1.72    0.66
  -1  -4  -2    2.70    1.12
  -1  -4  -2    2.12    0.70
   1   4   2    1.82    1.01
   1   4   2    1.28    0.70
   1   4   3  123.77    6.78
   1   4   3  124.58    5.91
  -1  -4  -3  125.92    6.28
   1   4   3  135.31    5.96
  -1  -4  -3  140.21    6.87
  -1  -4  -3  126.86    6.72
   1   4   3  125.11    6.38
   1   4   3  122.43    6.81
  -1  -4  -3  120.42    6.13
   1   4   3  126.76    6.81
   1   4   3  124.39    6.66
   1   4   3  124.59    6.52
   1   4   3  119.85    6.03
  -1  -4  -3  136.07    6.79
   1   4   3  121.47    6.24
  -1  -4  -3  152.83    7.20
  -1  -4  -3  122.73    5.96
  -1  -4  -3  115.52    6.11
   1   4   4    1.20    1.19
   1   4   4    0.82    0.70
  -1  -4  -4   -0.16    1.13
   1   4   4    0.92    0.98
  -1  -4  -4    1.48    1.14
   1   4   4    2.09    1.25
  -1  -4  -4    2.21    1.58
   1   4   4    0.71    0.80
   1   4   4    2.50    1.25
   1   4   4    1.19    1.14
   1   4   4    0.81    1.08
  -1  -4  -4    2.54    1.24
  -1  -4  -4    0.36    1.32
   1   4   4    0.48    0.87
  -1  -4  -5    5.25    1.89
   1   4   5    7.32    1.78
  -1  -4  -5    7.40    1.70
   1   4   5    8.49    1.64
   1   4   5    9.52    1.94
   1   4   5    7.65    1.72
   1   4   5    8.60    1.74
  -1  -4  -5    8.00    2.05
   1   4   5    9.27    1.46
  -1  -4  -5    7.24    1.83
  -1  -4  -5    8.96    1.68
   1   4   5    5.90    1.48
  -1  -4  -6   81.87    5.69
  -1  -4  -6   77.17    4.99
   1   4   6   72.57    5.14
   1   4   6   68.51    4.77
   1   4   6   74.58    5.02
   1   4   6   67.50    4.43
  -1  -4  -6   69.85    5.46
   1   4   6   79.20    5.21
  -1  -4  -6   64.97    5.14
   1   4   6   68.03    4.61
  -1  -4  -7    8.07    2.37
   1   4   7    5.52    1.79
   1   4   7    4.59    1.76
   1   4   7    4.28    1.81
   1   4   7    3.15    1.37
   1   4   7    7.20    1.98
  -1  -4  -7    8.12    2.32
   1   4   7    6.70    1.70
  -1  -4  -7    5.74    2.23
  -1  -4  -8    3.51    2.36
   1   4   8   11.02    2.31
  -1  -4  -8    8.32    2.47
   1   4   8   10.77    2.41
   1   4   8    8.75    2.22
   1   4   8    6.06    2.14
  -1  -4  -8    7.76    2.61
  -1  -4  -8    9.29    2.45
   1   4   8    9.50    2.13
  -1  -4  -9   13.63    3.33
   1   4   9   10.15    2.44
  -1  -4  -9    9.18    2.88
   1   4   9   12.69    2.63
  -1  -4  -9   12.06    3.13
   1   4   9   11.32    2.61
   1   4   9   11.69    2.32
  -1  -4  -9    8.65    2.73
  -1  -4 -10    4.18    2.67
  -1  -4 -10    8.08    2.90
   1   4  10    5.13    2.15
  -1  -4 -10    1.93    2.74
   1   4  10    5.92    2.20
   1   4  10    1.20    1.97
   1   4  10    4.97    2.07
  -1  -4 -10    4.90    2.60
  -1  -4 -11    4.89    2.64
  -1  -4 -11    2.49    2.62
   1   4  11    1.84    2.07
  -1  -4 -11   -0.42    2.91
   1   4  11   -0.32    2.02
   1   4  11   -0.67    1.96
  -1  -4 -11    3.28    2.65
  -1  -4 -11    0.76    2.70
   1   4  11    4.23    2.11
  -1  -4 -12   -2.82    3.01
   1   4  12    2.40    2.17
   1   5 -15   25.96    4.28
   1   5 -14    2.19    2.62
  -1  -5  14    5.01    2.18
  -1  -5  14    5.06    2.27
   1   5 -14    6.16    3.04
  -1  -5  14    2.96    1.95
   1   5 -14    7.57    2.74
   1   5 -13   32.61    4.74
  -1  -5  13   39.84    4.30
  -1  -5  13   43.57    4.46
  -1  -5  13   33.22    3.93
   1   5 -13   42.65    5.01
   1   5 -13   38.74    4.58
  -1  -5  12    2.72    2.02
  -1  -5  12    1.88    1.89
   1   5 -12    2.50    2.30
  -1  -5  12   -0.25    1.72
   1   5 -12    5.95    2.49
   1   5 -12    2.49    2.08
  -1  -5  11   10.59    2.35
   1   5 -11    6.57    2.27
  -1  -5  11   11.83    2.19
  -1  -5  11   10.74    2.29
  -1  -5  11   11.45    2.32
   1   5 -11    8.47    2.66
   1   5 -11    9.44    2.56
   1   5 -10   23.42    3.22
  -1  -5  10   24.72    3.15
  -1  -5  10   27.41    2.94
  -1  -5  10   33.38    3.31
   1   5 -10   22.65    2.92
  -1  -5  10   25.72    3.00
   1   5 -10   29.19    3.58
   1   5 -10   26.37    3.45
  -1  -5   9    2.34    1.85
   1   5  -9   -0.70    1.86
  -1  -5   9    1.74    1.49
   1   5  -9    1.55    1.57
  -1  -5   9   -0.41    1.56
  -1  -5   9    0.72    1.38
   1   5  -9    0.74    1.84
   1   5  -9    0.94    1.71
  -1  -5   9    0.52    1.42
  -1  -5   8   10.38    2.01
   1   5  -8   13.68    2.45
  -1  -5   8   10.14    1.99
   1   5  -8   10.17    1.91
  -1  -5   8    9.89    1.84
   1   5  -8   10.84    2.28
  -1  -5   8   10.33    1.77
  -1  -5   8   10.15    1.95
   1   5  -8   11.18    2.31
  -1  -5   7    4.42    1.17
   1   5  -7    3.89    1.52
  -1  -5   7    3.60    1.49
  -1  -5   7    3.32    1.38
   1   5  -7    3.84    1.25
  -1  -5   7    4.69    1.47
  -1  -5   7    2.78    1.11
   1   5  -7    3.55    1.62
  -1  -5   7    3.79    1.28
   1   5  -7    4.83    1.34
   1   5  -7    4.55    1.56
  -1  -5   7    4.93    1.43
   1   5  -6    3.86    1.12
  -1  -5   6    6.23    1.52
   1   5  -6    4.31    1.51
  -1  -5   6    4.91    1.21
  -1  -5   6    4.95    1.51
  -1  -5   6    4.08    1.26
  -1  -5   6    3.15    1.18
   1   5  -6    5.27    1.27
   1   5  -6    3.91    1.46
  -1  -5   6    4.91    1.28
  -1  -5   6    5.44    1.23
  -1  -5   6    3.63    1.31
   1   5  -6    5.59    1.17
   1   5  -6    6.93    1.15
   1   5  -6    4.79    1.56
   1   5  -5 1315.10   48.68
  -1  -5   5 1218.97   48.37
  -1  -5   5 1297.20   48.64
  -1  -5   5 1345.44   48.94
  -1  -5   5 1266.36   48.67
   1   5  -5 1306.01   49.08
  -1  -5   5 1209.89   48.72
  -1  -5   5 1164.18   48.29
   1   5  -5 1281.97   48.60
  -1  -5   5 1361.38   49.08
   1   5  -5 1281.70   48.31
   1   5  -5 1352.06   49.29
  -1  -5   5 1289.47   48.74
   1   5  -5 1174.15   48.03
   1   5  -5 1247.97   47.96
  -1  -5   5 1182.05   48.17
   1   5  -5 1298.52   49.18
   1   5  -5 1248.37   48.49
  -1  -5   5 1271.87   48.89
  -1  -5   5 1149.25   48.18
   1   5  -4   -0.12    0.85
  -1  -5   4   -0.47    0.98
  -1  -5   4   -0.10    0.72
  -1  -5   4    0.12    1.05
   1   5  -4   -0.41    1.09
  -1  -5   4   -0.26    0.76
   1   5  -4   -0.49    0.71
  -1  -5   4    0.19    0.85
   1   5  -4    0.10    0.84
   1   5  -4    0.04    0.47
  -1  -5   4    0.68    1.80
  -1  -5   4    1.14    1.28
  -1  -5   4   -0.65    1.05
   1   5  -4   -0.12    0.54
   1   5  -4    1.02    1.17
   1   5  -4    0.09    0.52
  -1  -5   4    0.49    1.06
  -1  -5   4    0.91    0.62
  -1  -5   4   -0.38    1.05
   1   5  -4   -0.86    1.16
   1   5  -4    0.08    0.69
   1   5  -4   -0.55    0.93
  -1  -5   4   -0.81    0.75
   1   5  -3    1.22    0.80
  -1  -5   3    1.12    0.90
  -1  -5   3    0.48    0.77
   1   5  -3    1.53    1.01
  -1  -5   3    0.97    1.06
   1   5  -3    2.04    1.08
  -1  -5   3    1.49    1.94
   1   5  -3    2.03    0.83
   1   5  -3    1.03    0.67
  -1  -5   3    0.51    0.78
  -1  -5   3    2.47    1.12
  -1  -5   3   -0.15    1.19
  -1  -5   3    0.61    0.65
   1   5  -3    2.17    1.06
   1   5  -3    0.88    0.42
  -1  -5   3    0.97    0.46
   1   5  -3    0.92    0.49
  -1  -5   3   -0.61    1.04
   1   5  -3   -0.41    1.08
   1   5  -3    1.05    0.67
  -1  -5   3    1.33    0.69
  -1  -5   3    0.83    0.75
  -1  -5   3    1.42    1.04
   1   5  -3    1.14    0.94
  -1  -5   2  901.99   36.44
  -1  -5   2  922.60   36.88
   1   5  -2  902.09   36.34
  -1  -5   2  864.23   36.09
  -1  -5   2  853.60   36.61
   1   5  -2  874.66   36.84
   1   5  -2  889.55   36.85
   1   5  -2  908.78   36.52
  -1  -5   2  831.02   36.33
  -1  -5   2  924.75   36.70
   1   5  -2  883.20   36.06
   1   5  -2  861.28   36.50
   1   5  -2  900.99   36.98
   1   5  -2  806.57   35.67
  -1  -5   2  880.48   36.20
   1   5  -2  835.69   35.80
   1   5  -2  861.50   36.21
  -1  -5   2  881.42   36.85
  -1  -5   2  815.15   35.66
   1   5  -2  853.63   36.78
  -1  -5   2  908.05   36.72
   1   5  -2  891.66   36.98
   1   5  -1  251.35   10.97
  -1  -5   1  234.87    9.98
   1   5  -1  235.29   10.87
   1   5  -1  236.23   10.25
  -1  -5   1  262.03   10.98
  -1  -5   1  241.51   10.33
   1   5  -1  249.80   10.49
  -1  -5   1  238.82   10.54
   1   5  -1  194.90    9.61
   1   5  -1  247.99   10.69
  -1  -5   1  226.48   10.41
   1   5  -1  227.60    9.94
  -1  -5   1  314.51   11.82
  -1  -5   1  228.98   10.27
  -1  -5   1  228.80   10.00
   1   5  -1  235.88   10.36
   1   5  -1  217.09    9.98
  -1  -5   1  221.43    9.59
  -1  -5   1  252.58   10.86
   1   5  -1  246.07   10.96
  -1  -5   1  270.60   11.13
   1   5  -1  252.80   10.54
  -1  -5   1  251.03   10.69
   1   5  -1  238.67   10.97
   1   5   0   58.95    3.83
   1   5   0   57.79    3.07
  -1  -5   0   57.16    3.09
  -1  -5   0   68.18    3.84
  -1  -5   0   60.30    3.89
   1   5   0   57.66    3.72
  -1  -5   0   53.99    2.81
   1   5   0   60.90    3.65
  -1  -5   0   55.52    3.36
   1   5   0   50.42    2.81
  -1  -5   0   60.03    3.35
  -1  -5   0   84.44    4.60
   1   5   0   59.38    3.29
   1   5   0   53.97    3.09
  -1  -5   0   56.48    3.26
  -1  -5   0   52.03    3.03
  -1  -5   0   60.80    3.64
   1   5   0   53.32    3.32
   1   5   0   60.54    3.78
  -1  -5   0   60.64    3.84
   1   5   0   63.60    3.85
   1   5   0   51.25    2.71
  -1  -5   0   64.32    3.48
   1   5   0   60.39    3.32
  -1  -5  -1   23.45    1.62
  -1  -5  -1   26.64    2.44
   1   5   1   27.74    2.43
  -1  -5  -1   25.69    2.24
   1   5   1   20.88    1.73
   1   5   1   25.62    2.26
  -1  -5  -1   27.60    2.67
  -1  -5  -1   20.88    1.75
   1   5   1   23.17    1.67
  -1  -5  -1   22.82    1.79
   1   5   1   20.86    1.99
   1   5   1   19.61    1.83
   1   5   1   25.34    2.33
   1   5   1   23.31    1.44
  -1  -5  -1   22.02    1.84
  -1  -5  -1   26.01    2.19
   1   5   1   25.00    1.86
   1   5   1   21.17    2.27
   1   5   1   21.65    1.55
  -1  -5  -1   23.29    1.90
  -1  -5  -1   24.32    2.39
  -1  -5  -2   12.56    1.56
   1   5   2   11.47    1.77
  -1  -5  -2   11.54    1.88
   1   5   2    9.83    1.65
   1   5   2   11.62    1.36
  -1  -5  -2   12.79    2.05
   1   5   2   10.32    1.71
   1   5   2    9.57    1.41
  -1  -5  -2   13.04    1.49
   1   5   2    9.15    1.44
   1   5   2    8.94    1.02
  -1  -5  -2   12.15    1.88
   1   5   2   10.50    1.79
  -1  -5  -2   11.35    1.28
   1   5   2   11.77    1.27
  -1  -5  -3  280.28   12.63
  -1  -5  -3  252.36   11.96
   1   5   3  264.87   12.57
   1   5   3  253.27   11.86
  -1  -5  -3  267.27   12.54
   1   5   3  270.13   12.58
  -1  -5  -3  233.91   11.70
   1   5   3  255.06   12.12
   1   5   3  252.32   12.50
   1   5   3  256.34   12.37
  -1  -5  -3  293.05   12.69
  -1  -5  -3  292.41   12.97
   1   5   3  247.90   12.45
   1   5   3  235.87   11.64
   1   5   4   -0.20    1.36
  -1  -5  -4    1.31    1.46
   1   5   4    0.98    1.27
   1   5   4    1.39    1.15
  -1  -5  -4    1.76    1.41
   1   5   4    1.29    1.26
   1   5   4   -0.18    1.22
   1   5   4   -0.19    1.35
  -1  -5  -4    0.21    1.66
  -1  -5  -4    0.36    1.38
   1   5   4    0.38    0.99
  -1  -5  -5   99.80    6.29
   1   5   5   91.63    6.24
   1   5   5   98.27    6.29
   1   5   5   97.32    5.82
   1   5   5   99.07    6.04
   1   5   5  104.84    6.30
  -1  -5  -5   95.74    6.74
   1   5   5   94.78    5.68
  -1  -5  -5  105.61    6.22
  -1  -5  -5  113.26    6.76
  -1  -5  -6   -1.14    1.83
  -1  -5  -6    0.22    1.65
   1   5   6    1.96    1.60
   1   5   6    2.08    1.47
   1   5   6    1.48    1.53
  -1  -5  -6    2.57    2.22
   1   5   6    1.15    1.53
  -1  -5  -6   -2.85    1.77
   1   5   6    1.89    1.28
  -1  -5  -7   26.13    3.71
   1   5   7   22.59    2.76
   1   5   7   23.85    3.13
   1   5   7   22.05    2.83
  -1  -5  -7   18.04    3.43
   1   5   7   23.66    3.07
   1   5   7   19.55    2.58
  -1  -5  -7   27.26    3.63
  -1  -5  -8    1.38    2.22
   1   5   8   -0.48    1.52
   1   5   8   -1.18    1.89
   1   5   8   -0.26    1.63
   1   5   8    1.40    1.83
  -1  -5  -8    0.35    2.25
   1   5   8    1.10    1.55
  -1  -5  -8   -0.31    2.03
  -1  -5  -9   18.64    3.75
   1   5   9   18.03    2.76
  -1  -5  -9   20.96    3.71
   1   5   9   14.69    3.02
   1   5   9   14.85    2.81
  -1  -5  -9   15.20    3.58
   1   5   9   20.34    3.04
  -1  -5  -9   12.34    3.30
   1   5   9   17.84    2.68
  -1  -5 -10    3.61    2.66
  -1  -5 -10   11.74    3.32
   1   5  10    8.37    2.52
   1   5  10    7.50    2.45
   1   5  10    7.74    2.60
  -1  -5 -10    9.41    3.21
  -1  -5 -10    1.12    2.62
   1   5  10    5.79    2.11
  -1  -5 -11   -0.43    2.66
  -1  -5 -11    2.16    2.70
   1   5  11   -0.62    1.93
   1   5  11    0.69    2.16
   1   5  11    0.33    1.88
  -1  -5 -11   -3.47    2.78
  -1  -5 -11   -0.85    2.49
  -1  -5 -11    0.40    2.89
  -1  -6  14    0.93    2.06
   1   6 -14   -1.09    2.25
  -1  -6  14    0.63    1.97
  -1  -6  14    1.44    2.00
   1   6 -14    1.54    2.47
   1   6 -14   -0.36    2.42
  -1  -6  13    1.49    2.19
  -1  -6  13    0.89    2.05
   1   6 -13    0.34    2.28
   1   6 -13   -1.81    2.51
  -1  -6  13    0.80    1.79
   1   6 -13    3.71    2.46
  -1  -6  12   24.30    3.22
  -1  -6  12   20.86    2.96
   1   6 -12   16.78    3.32
  -1  -6  12   19.55    2.85
  -1  -6  12   23.58    3.15
   1   6 -12   16.79    3.38
   1   6 -12   21.37    3.57
  -1  -6  11    2.12    1.88
   1   6 -11    3.50    2.01
  -1  -6  11    1.41    1.68
  -1  -6  11    2.02    1.84
  -1  -6  11   -0.89    1.45
   1   6 -11    2.17    1.96
   1   6 -11   -0.58    2.00
  -1  -6  10    3.20    1.87
   1   6 -10    2.40    2.05
  -1  -6  10    7.36    1.92
  -1  -6  10    7.15    1.94
   1   6 -10    5.98    2.28
  -1  -6  10    5.55    1.72
   1   6 -10    6.44    2.28
  -1  -6  10    8.71    2.03
   1   6  -9    4.63    2.10
  -1  -6   9    6.10    1.96
  -1  -6   9    3.60    1.74
  -1  -6   9    7.66    1.88
   1   6  -9    5.46    1.88
  -1  -6   9    6.77    1.61
   1   6  -9    6.20    2.21
   1   6  -9    4.41    1.84
  -1  -6   9    1.94    1.56
  -1  -6   8   19.66    2.62
   1   6  -8   17.20    2.54
  -1  -6   8   25.38    2.60
  -1  -6   8   18.28    2.51
   1   6  -8   14.99    2.22
   1   6  -8   18.58    2.63
  -1  -6   8   16.23    2.03
  -1  -6   8   16.06    2.09
  -1  -6   8   19.75    2.58
   1   6  -8   19.18    2.69
  -1  -6   7    2.76    1.48
   1   6  -7    2.01    1.54
  -1  -6   7    4.39    1.35
   1   6  -7    0.31    1.25
  -1  -6   7    0.74    1.45
  -1  -6   7    0.97    1.19
  -1  -6   7    0.15    1.15
   1   6  -7    0.64    1.59
  -1  -6   7    2.54    1.13
   1   6  -7   -0.20    1.41
  -1  -6   7    1.23    1.44
   1   6  -6   30.28    2.51
  -1  -6   6   29.99    2.77
  -1  -6   6   32.79    2.67
  -1  -6   6   28.82    2.48
   1   6  -6   23.55    2.69
   1   6  -6   27.13    2.46
  -1  -6   6   28.90    2.82
  -1  -6   6   27.91    2.65
   1   6  -6   28.32    2.99
  -1  -6   6   25.81    2.54
  -1  -6   6   28.38    2.78
   1   6  -6   27.14    2.85
   1   6  -6   27.49    2.38
  -1  -6   5   12.30    1.84
  -1  -6   5   15.85    1.95
   1   6  -5   13.79    2.06
   1   6  -5   14.89    1.86
  -1  -6   5   16.81    2.12
   1   6  -5   14.02    1.72
  -1  -6   5   16.03    2.08
  -1  -6   5   15.22    1.75
  -1  -6   5   12.86    1.85
   1   6  -5   11.75    2.00
   1   6  -5   12.44    1.98
  -1  -6   5   13.95    1.94
   1   6  -5   14.07    1.55
   1   6  -5   13.53    1.71
   1   6  -4  382.69   17.39
  -1  -6   4  383.35   16.89
  -1  -6   4  389.45   17.26
   1   6  -4  377.99   17.60
  -1  -6   4  385.45   17.47
   1   6  -4  366.90   17.09
  -1  -6   4  390.15   17.48
  -1  -6   4  430.26   17.94
   1   6  -4  384.27   17.69
   1   6  -4  383.32   16.80
  -1  -6   4  405.53   17.54
  -1  -6   4  375.72   17.39
   1   6  -4  377.17   17.64
   1   6  -4  370.85   17.26
  -1  -6   3    4.11    1.35
   1   6  -3    3.01    1.22
  -1  -6   3    2.93    1.07
   1   6  -3    1.83    1.21
   1   6  -3    1.55    0.91
  -1  -6   3    2.30    1.64
  -1  -6   3    1.89    0.77
  -1  -6   3    2.96    1.23
  -1  -6   3    1.51    0.91
   1   6  -3    1.13    1.22
  -1  -6   3    2.33    1.22
  -1  -6   3    2.35    1.19
   1   6  -3    2.85    0.88
   1   6  -3    3.70    1.37
   1   6  -3    3.72    1.15
  -1  -6   2  640.70   27.33
   1   6  -2  613.78   27.27
   1   6  -2  614.97   26.55
   1   6  -2  610.99   27.26
  -1  -6   2  598.38   26.67
   1   6  -2  611.72   26.93
  -1  -6   2  573.34   26.65
  -1  -6   2  649.39   27.03
   1   6  -2  617.41   27.37
  -1  -6   2  643.06   27.25
   1   6  -2  606.33   26.57
   1   6  -2  624.60   27.38
  -1  -6   2  657.81   27.37
  -1  -6   2  626.89   27.05
   1   6  -2  606.86   27.16
   1   6  -1   62.66    4.15
  -1  -6   1   66.23    4.17
   1   6  -1   60.23    4.10
  -1  -6   1   60.41    3.48
  -1  -6   1   64.21    3.82
   1   6  -1   62.44    3.93
  -1  -6   1   74.39    4.77
  -1  -6   1   65.12    4.06
   1   6  -1   55.82    3.23
   1   6  -1   61.65    3.61
   1   6  -1   60.03    4.14
  -1  -6   1   64.57    4.22
   1   6  -1   66.22    4.32
  -1  -6   1   61.45    3.87
  -1  -6   0  306.99   14.16
  -1  -6   0  312.19   14.03
   1   6   0  291.54   14.00
   1   6   0  308.47   13.89
  -1  -6   0  297.66   13.45
  -1  -6   0  350.78   14.71
   1   6   0  273.92   13.14
   1   6   0  283.49   14.03
  -1  -6   0  319.46   13.95
   1   6   0  279.06   13.49
  -1  -6   0  325.95   14.26
   1   6   0  296.40   14.07
  -1  -6   0  288.24   13.53
  -1  -6  -1   -0.30    1.12
   1   6   1   -3.43    1.36
  -1  -6  -1   -0.54    1.29
   1   6   1    0.16    1.07
  -1  -6  -1    1.61    1.55
   1   6   1    0.31    0.80
   1   6   1    0.53    1.15
   1   6   1    0.94    1.01
  -1  -6  -1   -0.27    0.98
  -1  -6  -1    0.11    0.80
   1   6   1    0.35    1.22
  -1  -6  -1    0.18    1.39
  -1  -6  -2    0.95    1.36
  -1  -6  -2    1.20    1.17
   1   6   2   -0.19    1.23
   1   6   2    0.54    1.05
  -1  -6  -2   -0.61    1.42
   1   6   2    1.69    1.37
  -1  -6  -2    0.81    1.02
   1   6   2    0.15    1.02
   1   6   2    0.38    0.90
  -1  -6  -2    1.88    1.36
   1   6   2   -0.37    1.35
  -1  -6  -3  221.59   11.62
  -1  -6  -3  228.55   11.08
   1   6   3  225.62   11.66
  -1  -6  -3  223.74   11.64
   1   6   3  241.18   11.73
   1   6   3  233.11   11.64
   1   6   3  212.01   10.98
   1   6   3  221.59   11.34
  -1  -6  -3  261.46   12.12
  -1  -6  -3  233.92   11.67
   1   6   3  232.51   11.60
   1   6   4   62.37    4.80
  -1  -6  -4   66.44    4.92
   1   6   4   59.01    4.71
  -1  -6  -4   59.10    4.57
   1   6   4   62.82    4.73
   1   6   4   59.02    4.50
   1   6   4   53.27    4.21
  -1  -6  -4   69.39    4.89
  -1  -6  -4   72.35    5.20
   1   6   5   85.17    5.81
  -1  -6  -5   71.48    5.49
   1   6   5   82.68    5.83
   1   6   5   83.78    5.74
   1   6   5   74.98    5.30
  -1  -6  -5   82.33    6.21
   1   6   5   78.26    5.58
  -1  -6  -5   88.48    5.78
  -1  -6  -5   82.92    6.00
   1   6   6  131.91    8.12
  -1  -6  -6  134.45    8.02
  -1  -6  -6  132.35    8.86
   1   6   6  120.67    8.02
  -1  -6  -6  146.89    8.87
   1   6   6  117.90    7.78
   1   6   6  130.80    7.75
  -1  -6  -6  131.48    8.47
  -1  -6  -7    4.80    2.50
   1   6   7    4.07    2.06
   1   6   7    2.48    1.81
  -1  -6  -7    4.84    2.59
   1   6   7    1.36    1.66
  -1  -6  -7    4.39    2.27
  -1  -6  -8   14.13    3.19
   1   6   8   16.10    3.01
   1   6   8   13.67    2.64
  -1  -6  -8   10.86    3.04
   1   6   8   13.88    2.74
  -1  -6  -8    8.86    3.11
  -1  -6  -9   18.33    3.82
   1   6   9   15.53    3.05
  -1  -6  -9    7.52    3.28
  -1  -6  -9   12.15    3.60
   1   6   9   11.77    2.91
   1   6   9   13.59    2.81
  -1  -6  -9   14.68    3.60
  -1  -6 -10   12.28    3.54
  -1  -6 -10    8.05    2.96
   1   6  10    6.76    2.39
  -1  -6 -10    4.74    2.98
   1   6  10    2.22    1.97
  -1  -6 -10   10.20    3.08
  -1  -7  14    6.96    2.32
  -1  -7  14    8.74    2.57
   1   7 -14    7.03    2.93
   1   7 -14    1.95    2.48
   1   7 -14    7.62    2.96
  -1  -7  13    1.78    1.94
  -1  -7  13    0.31    2.05
   1   7 -13    1.74    2.28
  -1  -7  13    0.82    1.84
   1   7 -13    0.37    2.38
   1   7 -13    1.72    2.07
  -1  -7  12    1.66    1.84
  -1  -7  12    0.30    1.80
   1   7 -12    0.33    1.96
  -1  -7  12   -0.79    1.91
   1   7 -12    1.72    2.28
   1   7 -12    0.32    1.94
   1   7 -11    2.10    2.07
  -1  -7  11    3.89    2.04
  -1  -7  11    2.54    1.89
  -1  -7  11    3.57    1.97
   1   7 -11    4.15    2.20
   1   7 -11    3.58    1.99
  -1  -7  11    1.39    1.72
  -1  -7  10    6.73    2.23
   1   7 -10    7.52    2.25
  -1  -7  10    7.80    2.16
  -1  -7  10    8.11    2.05
   1   7 -10    6.52    2.54
   1   7 -10    6.95    2.29
  -1  -7  10    9.20    2.03
  -1  -7   9    9.05    2.22
   1   7  -9    9.98    2.29
  -1  -7   9    8.29    2.21
  -1  -7   9    9.17    2.03
   1   7  -9    8.46    2.39
  -1  -7   9    6.91    1.97
   1   7  -9    6.67    2.14
  -1  -7   8   16.26    2.42
   1   7  -8   18.86    2.68
  -1  -7   8   10.43    2.21
  -1  -7   8   14.50    2.07
  -1  -7   8   14.38    2.19
   1   7  -8   16.32    2.52
  -1  -7   8   14.23    2.35
   1   7  -8   15.45    2.69
  -1  -7   7  210.80   10.59
  -1  -7   7  223.01   11.00
   1   7  -7  212.94   11.14
  -1  -7   7  210.98   10.58
  -1  -7   7  218.44   11.02
   1   7  -7  196.60   10.50
   1   7  -7  208.23   11.20
  -1  -7   7  218.10   10.79
  -1  -7   7  228.17   11.06
   1   7  -7  206.07   11.17
   1   7  -6    3.25    1.56
   1   7  -6    2.83    1.42
  -1  -7   6    4.38    1.57
  -1  -7   6    4.02    1.53
  -1  -7   6    7.84    1.99
   1   7  -6    5.73    1.39
  -1  -7   6    4.57    1.68
  -1  -7   6    3.81    1.38
   1   7  -6    4.99    1.70
  -1  -7   6    6.00    1.73
  -1  -7   6    4.30    1.67
   1   7  -6    3.55    1.70
   1   7  -6    5.14    1.35
  -1  -7   5  155.46    7.66
  -1  -7   5  153.03    7.99
  -1  -7   5  166.67    8.29
   1   7  -5  145.20    8.25
   1   7  -5  145.70    7.99
   1   7  -5  151.19    7.90
  -1  -7   5  156.95    8.32
  -1  -7   5  162.47    8.46
  -1  -7   5  143.75    8.10
   1   7  -5  162.64    8.55
  -1  -7   5  149.02    8.26
   1   7  -5  156.68    8.44
   1   7  -5  152.36    7.98
   1   7  -4  330.84   16.07
  -1  -7   4  339.75   15.63
  -1  -7   4  346.29   16.01
   1   7  -4  330.09   15.84
   1   7  -4  340.06   15.62
  -1  -7   4  362.80   15.97
  -1  -7   4  361.82   16.32
   1   7  -4  336.95   16.15
  -1  -7   4  351.98   16.04
   1   7  -4  321.29   15.72
  -1  -7   4  337.16   15.86
   1   7  -4  338.27   16.18
  -1  -7   4  351.89   15.94
  -1  -7   3    5.05    1.32
   1   7  -3    3.59    1.48
   1   7  -3    4.07    1.53
  -1  -7   3    4.50    1.59
  -1  -7   3    5.01    1.37
   1   7  -3    5.54    1.31
  -1  -7   3    4.74    1.75
   1   7  -3    3.78    1.57
  -1  -7   3    5.46    1.55
   1   7  -3    3.76    1.54
  -1  -7   3    6.33    1.65
  -1  -7   3    4.95    1.47
   1   7  -2  151.58    8.38
   1   7  -2  156.14    8.44
  -1  -7   2  150.10    7.67
  -1  -7   2  163.52    8.44
   1   7  -2  161.28    8.14
  -1  -7   2  170.41    8.15
  -1  -7   2  185.32    9.13
  -1  -7   2  158.58    8.38
   1   7  -2  145.27    7.65
   1   7  -2  162.91    8.54
  -1  -7   2  162.74    8.48
   1   7  -2  156.42    8.50
  -1  -7   2  157.50    8.10
  -1  -7   1  152.06    7.87
  -1  -7   1  138.84    7.86
   1   7  -1  141.25    7.79
   1   7  -1  138.99    7.56
  -1  -7   1  140.24    7.30
  -1  -7   1  182.47    8.66
  -1  -7   1  151.53    7.76
   1   7  -1  129.66    7.12
   1   7  -1  139.04    7.82
  -1  -7   1  138.08    7.86
   1   7  -1  148.37    7.93
  -1  -7   1  142.32    7.42
  -1  -7   0   47.78    3.73
  -1  -7   0   47.69    3.57
   1   7   0   37.76    3.40
   1   7   0   41.57    3.41
  -1  -7   0   46.47    3.93
  -1  -7   0   44.98    3.39
   1   7   0   31.48    3.21
   1   7   0   39.24    3.03
  -1  -7   0   49.88    3.77
  -1  -7   0   42.46    3.11
   1   7   0   44.28    3.62
   1   7   1  143.94    8.20
  -1  -7  -1  151.04    8.05
  -1  -7  -1  157.64    8.44
  -1  -7  -1  176.31    8.84
   1   7   1  146.08    8.01
   1   7   1  132.07    7.61
  -1  -7  -1  144.94    7.86
   1   7   1  140.69    8.17
  -1  -7  -1  152.89    8.38
   1   7   1  147.23    8.23
  -1  -7  -2   20.33    2.82
   1   7   2   21.50    2.66
  -1  -7  -2   16.70    2.31
  -1  -7  -2   22.89    2.97
   1   7   2   18.21    2.46
   1   7   2   19.76    2.72
  -1  -7  -2   16.62    2.14
   1   7   2   16.66    2.26
   1   7   2   15.19    2.40
  -1  -7  -2   15.74    2.58
  -1  -7  -3  411.23   19.00
  -1  -7  -3  444.67   19.84
   1   7   3  401.97   19.60
   1   7   3  436.91   19.63
  -1  -7  -3  421.99   19.69
   1   7   3  404.46   18.82
   1   7   3  401.06   19.55
   1   7   3  393.31   19.17
  -1  -7  -3  427.04   19.77
   1   7   3  414.54   19.53
  -1  -7  -4   19.37    2.79
   1   7   4   16.01    2.63
  -1  -7  -4   18.89    2.86
   1   7   4   16.92    2.63
   1   7   4   14.80    2.50
   1   7   4   14.32    2.20
   1   7   4   18.48    2.54
  -1  -7  -4   21.85    2.90
  -1  -7  -4   18.16    3.02
  -1  -7  -5    2.63    2.09
   1   7   5    2.15    1.57
   1   7   5   -0.53    1.80
   1   7   5    0.84    1.41
  -1  -7  -5   -0.32    2.15
   1   7   5    0.26    1.66
   1   7   5    2.17    1.74
  -1  -7  -5    1.01    1.83
  -1  -7  -5    0.88    2.11
  -1  -7  -6   50.83    5.38
   1   7   6   54.97    4.92
  -1  -7  -6   54.93    4.90
   1   7   6   52.48    4.80
   1   7   6   53.39    4.67
  -1  -7  -6   54.75    5.25
   1   7   6   50.18    4.37
  -1  -7  -6   52.74    5.16
  -1  -7  -7   35.03    4.53
   1   7   7   30.84    3.89
   1   7   7   33.57    3.65
  -1  -7  -7   36.06    4.60
   1   7   7   35.07    3.89
  -1  -7  -7   32.83    4.29
  -1  -7  -8   28.70    4.24
   1   7   8   20.75    3.46
   1   7   8   20.47    3.18
  -1  -7  -8   19.68    3.79
   1   7   8   17.34    3.20
  -1  -7  -8   18.70    3.70
  -1  -7  -9    2.11    2.73
   1   7   9    2.48    2.13
  -1  -7  -9    1.66    2.63
   1   7   9   -0.30    2.02
  -1  -7  -9    0.86    2.65
   1   7   9   -0.99    2.16
  -1  -7  -9    4.29    2.58
   1   7  10   10.29    2.61
   1   8 -14    1.11    2.65
  -1  -8  14    1.01    2.31
  -1  -8  14   -1.89    2.39
   1   8 -14    1.19    2.33
   1   8 -14   -1.47    2.37
  -1  -8  13   -0.65    2.16
  -1  -8  13   -0.89    2.21
   1   8 -13   -2.47    2.47
  -1  -8  13    0.58    2.08
   1   8 -13   -0.75    2.31
   1   8 -13    6.93    2.52
  -1  -8  12   23.93    3.56
  -1  -8  12   23.74    3.36
   1   8 -12   19.95    3.35
  -1  -8  12   23.74    3.31
   1   8 -12   27.25    3.93
   1   8 -12   19.36    3.46
  -1  -8  11    2.03    2.11
   1   8 -11    0.31    1.95
  -1  -8  11    0.82    1.90
  -1  -8  11    1.02    1.72
   1   8 -11   -1.33    2.34
   1   8 -11    2.78    2.13
  -1  -8  11    0.51    1.73
  -1  -8  10   11.90    2.50
   1   8 -10   14.82    2.78
  -1  -8  10   13.89    2.42
  -1  -8  10   18.34    2.91
   1   8 -10    9.88    2.76
   1   8 -10    9.83    2.58
  -1  -8  10   14.28    2.56
  -1  -8   9    1.00    1.80
   1   8  -9    2.71    1.95
  -1  -8   9    0.63    1.40
  -1  -8   9    0.75    1.70
   1   8  -9    1.43    1.81
   1   8  -9    0.27    1.61
  -1  -8   9    1.66    1.83
  -1  -8   8   10.50    2.21
   1   8  -8    9.38    2.17
  -1  -8   8    8.71    2.11
   1   8  -8    6.16    2.22
  -1  -8   8    8.56    2.06
  -1  -8   8    7.29    2.21
   1   8  -8   10.71    2.52
   1   8  -7    4.06    1.86
  -1  -8   7    5.16    1.81
  -1  -8   7    8.82    1.87
  -1  -8   7    4.23    1.91
  -1  -8   7    3.87    1.71
   1   8  -7    7.82    1.97
   1   8  -7    5.08    2.06
  -1  -8   7    7.62    2.06
  -1  -8   6   -0.19    1.45
  -1  -8   6   -2.14    1.73
   1   8  -6    0.54    1.24
   1   8  -6    1.35    1.53
  -1  -8   6    2.09    1.61
  -1  -8   6   -0.20    1.59
   1   8  -6    0.24    1.65
  -1  -8   6    2.23    1.65
   1   8  -6    2.31    1.71
  -1  -8   6   -0.17    1.28
  -1  -8   6    0.62    1.55
   1   8  -5    9.70    2.07
   1   8  -5    7.04    1.75
  -1  -8   5   12.98    1.97
  -1  -8   5    8.68    2.03
  -1  -8   5    9.58    2.05
  -1  -8   5   10.23    2.20
   1   8  -5   10.94    1.79
  -1  -8   5    8.62    1.96
   1   8  -5   13.88    2.21
  -1  -8   5   10.10    1.93
   1   8  -5   10.70    2.14
  -1  -8   5   10.70    1.92
   1   8  -4    2.51    1.53
   1   8  -4    4.00    1.51
  -1  -8   4    3.90    1.29
  -1  -8   4    2.39    1.55
  -1  -8   4    4.72    1.63
   1   8  -4    3.77    1.31
  -1  -8   4    6.48    2.03
   1   8  -4    3.31    1.55
  -1  -8   4    2.38    1.66
  -1  -8   4    3.41    1.65
  -1  -8   4    2.63    1.67
   1   8  -4    2.18    1.67
  -1  -8   3   -1.20    1.58
   1   8  -3    1.86    1.23
   1   8  -3   -0.79    1.59
   1   8  -3    0.33    1.07
  -1  -8   3    1.18    1.23
  -1  -8   3   -0.23    1.67
   1   8  -3   -0.87    1.32
  -1  -8   3    1.18    1.41
  -1  -8   3   -0.89    1.51
   1   8  -3    1.72    1.55
  -1  -8   3    1.19    1.40
   1   8  -2   90.38    5.64
   1   8  -2   83.20    5.59
  -1  -8   2   85.03    5.55
  -1  -8   2   83.21    5.67
   1   8  -2   76.82    5.14
  -1  -8   2   97.38    6.27
  -1  -8   2   88.53    5.22
  -1  -8   2   83.17    5.46
   1   8  -2   82.69    5.67
  -1  -8   2   76.96    5.53
   1   8  -2   86.56    5.72
  -1  -8   2   85.50    5.26
  -1  -8   1   74.47    5.16
  -1  -8   1   71.11    5.16
   1   8  -1   78.28    5.22
   1   8  -1   68.45    4.83
  -1  -8   1   88.54    5.81
  -1  -8   1   68.97    4.93
   1   8  -1   76.42    5.31
  -1  -8   1   75.21    5.25
  -1  -8   1   73.72    4.69
   1   8  -1   73.52    5.15
  -1  -8   0   72.00    5.07
  -1  -8   0   68.36    5.15
   1   8   0   65.94    4.91
   1   8   0   69.70    4.85
  -1  -8   0   76.87    5.50
   1   8   0   72.04    5.15
  -1  -8   0   64.28    4.72
  -1  -8   0   78.47    5.27
  -1  -8   0   66.10    4.38
   1   8   0   73.12    5.11
  -1  -8  -1    2.62    1.78
   1   8   1    2.55    1.60
  -1  -8  -1    1.01    1.50
  -1  -8  -1    3.08    2.13
   1   8   1    3.82    1.54
   1   8   1    1.56    1.20
   1   8   1    4.72    1.79
  -1  -8  -1    1.65    1.41
   1   8   1    3.24    1.75
  -1  -8  -1    0.48    1.71
  -1  -8  -2   46.11    4.22
   1   8   2   48.61    4.33
  -1  -8  -2   50.85    3.97
   1   8   2   48.79    4.17
  -1  -8  -2   50.85    4.46
   1   8   2   46.66    4.17
   1   8   2   43.71    3.76
  -1  -8  -2   49.05    4.28
   1   8   2   46.92    4.17
   1   8   3   18.05    2.74
  -1  -8  -3   15.65    2.77
   1   8   3   17.20    2.73
  -1  -8  -3   18.33    3.01
   1   8   3   19.82    2.90
   1   8   3   15.57    2.34
  -1  -8  -3   20.82    2.92
   1   8   3   16.11    2.60
  -1  -8  -4   12.86    2.79
   1   8   4   11.68    2.73
   1   8   4   13.20    2.58
  -1  -8  -4   11.54    2.70
   1   8   4    6.87    2.38
   1   8   4   14.11    2.47
  -1  -8  -4   15.44    2.96
  -1  -8  -4   14.65    2.60
  -1  -8  -5   -1.47    2.12
   1   8   5    3.54    2.07
   1   8   5    2.60    2.01
   1   8   5    4.13    2.04
   1   8   5    3.19    2.13
  -1  -8  -5    0.97    2.25
  -1  -8  -5    1.98    2.08
   1   8   6    9.69    2.71
  -1  -8  -6   15.09    3.16
   1   8   6   14.24    2.90
  -1  -8  -6   10.59    3.07
   1   8   6    9.81    2.31
  -1  -8  -6   14.16    3.02
  -1  -8  -7    1.60    2.59
   1   8   7   -0.33    1.99
   1   8   7    0.30    1.77
  -1  -8  -7    0.40    2.46
  -1  -8  -7    1.48    2.37
  -1  -8  -8    6.36    2.75
   1   8   8    4.93    2.41
  -1  -8  -8   10.27    2.99
   1   8   8    4.51    2.42
  -1  -8  -8    8.23    2.91
   1   8   9   15.65    3.19
  -1  -9  13    6.65    2.61
  -1  -9  13    2.06    1.98
   1   9 -13    2.17    2.28
  -1  -9  13   -0.61    1.92
   1   9 -13    0.77    2.42
   1   9 -13    1.06    2.34
  -1  -9  12    2.53    2.16
   1   9 -12    0.68    2.16
  -1  -9  12    6.60    2.49
   1   9 -12    4.01    2.42
  -1  -9  12    1.96    2.01
   1   9 -12    6.09    2.47
  -1  -9  11   -1.80    2.04
   1   9 -11   -1.29    2.20
  -1  -9  11   -1.16    1.92
   1   9 -11    3.77    2.11
   1   9 -11   -0.32    1.90
  -1  -9  11    0.28    1.89
  -1  -9  10    1.97    2.15
   1   9 -10   -0.30    1.79
  -1  -9  10    1.12    1.89
   1   9 -10   -0.32    1.91
   1   9 -10   -0.30    2.11
  -1  -9  10    1.34    1.95
   1   9  -9   11.78    2.55
  -1  -9   9   16.66    2.72
  -1  -9   9   12.00    2.47
   1   9  -9    8.87    2.56
   1   9  -9   11.56    2.46
  -1  -9   9    8.54    2.43
  -1  -9   8    7.40    2.19
   1   9  -8   13.35    2.39
  -1  -9   8   13.16    2.38
   1   9  -8   12.15    2.56
  -1  -9   8    7.36    2.01
  -1  -9   8   13.68    2.50
   1   9  -8   10.47    2.43
  -1  -9   7    6.80    1.77
  -1  -9   7    6.12    2.01
   1   9  -7    3.89    2.01
  -1  -9   7    2.64    1.65
   1   9  -7    5.51    2.03
  -1  -9   7    6.67    2.08
   1   9  -7    3.17    2.01
  -1  -9   7    5.97    2.05
  -1  -9   6   -0.20    1.47
  -1  -9   6    2.23    1.77
   1   9  -6    0.75    1.61
  -1  -9   6   -1.81    1.90
  -1  -9   6   -0.68    1.69
   1   9  -6   -1.05    1.68
  -1  -9   6   -0.23    1.62
   1   9  -6   -0.26    1.79
  -1  -9   6    0.91    1.79
   1   9  -5    1.68    1.39
  -1  -9   5    1.07    1.28
   1   9  -5   -0.24    1.64
  -1  -9   5   -0.22    1.73
  -1  -9   5    0.24    1.81
  -1  -9   5    1.06    1.56
   1   9  -5    1.27    1.53
  -1  -9   5   -0.23    1.71
  -1  -9   5    0.41    1.47
  -1  -9   5   -0.22    1.65
   1   9  -5    1.74    1.78
   1   9  -4    0.65    1.45
   1   9  -4    0.95    1.78
  -1  -9   4    2.72    1.93
  -1  -9   4    1.25    1.91
  -1  -9   4    1.79    1.44
  -1  -9   4    1.79    1.69
   1   9  -4    3.48    2.01
  -1  -9   4    4.38    1.84
   1   9  -4    0.74    1.62
  -1  -9   4    2.16    1.70
   1   9  -3   29.50    3.25
   1   9  -3   31.15    3.39
  -1  -9   3   25.50    3.18
  -1  -9   3   27.85    3.31
  -1  -9   3   35.79    3.86
   1   9  -3   31.09    3.02
  -1  -9   3   31.77    3.12
   1   9  -3   27.57    3.30
  -1  -9   3   38.10    3.47
  -1  -9   3   27.50    3.04
   1   9  -3   29.29    3.39
  -1  -9   3   31.91    3.50
  -1  -9   2   75.10    5.33
  -1  -9   2   72.26    5.27
   1   9  -2   58.26    4.97
   1   9  -2   67.00    4.82
  -1  -9   2   80.75    5.74
   1   9  -2   73.16    5.39
  -1  -9   2   78.22    5.23
  -1  -9   2   68.41    5.29
  -1  -9   2   67.68    4.81
   1   9  -2   78.12    5.45
   1   9  -1    7.27    2.10
  -1  -9   1   16.95    2.61
  -1  -9   1   14.47    2.46
   1   9  -1   13.02    2.19
  -1  -9   1   15.52    2.80
  -1  -9   1   12.27    2.23
   1   9  -1   13.30    2.42
  -1  -9   1   13.29    2.05
  -1  -9   1   12.30    2.52
   1   9  -1   12.40    2.33
   1   9   0   26.32    3.21
  -1  -9   0   25.67    3.13
  -1  -9   0   28.31    3.11
  -1  -9   0   25.33    3.34
   1   9   0   22.79    2.87
   1   9   0   22.06    2.93
  -1  -9   0   23.91    2.83
   1   9   0   22.08    3.00
  -1  -9   0   22.16    3.12
  -1  -9  -1   24.10    3.02
  -1  -9  -1   18.63    2.94
   1   9   1   25.86    3.21
  -1  -9  -1   22.19    3.34
   1   9   1   21.48    2.93
   1   9   1   21.79    2.96
  -1  -9  -1   22.36    2.77
  -1  -9  -1   25.76    3.21
   1   9   1   20.43    2.95
  -1  -9  -2    6.22    2.23
   1   9   2   10.77    2.58
  -1  -9  -2    8.21    2.16
   1   9   2    5.87    1.94
  -1  -9  -2    6.73    2.54
   1   9   2    6.91    2.27
  -1  -9  -2    9.25    2.40
   1   9   2    5.99    2.17
   1   9   3    8.12    2.38
  -1  -9  -3    8.89    2.58
  -1  -9  -3    6.77    2.35
   1   9   3    7.93    2.22
   1   9   3    9.85    2.38
   1   9   3   10.23    2.53
  -1  -9  -3    4.45    2.42
  -1  -9  -3   10.76    2.61
  -1  -9  -4  100.02    7.25
   1   9   4   91.71    7.03
   1   9   4   93.86    6.81
  -1  -9  -4   91.66    6.94
   1   9   4   97.39    7.08
  -1  -9  -4  108.25    7.30
  -1  -9  -4  119.29    7.81
  -1  -9  -5    7.79    2.57
   1   9   5    9.62    2.74
   1   9   5    7.46    2.26
   1   9   5   13.91    2.74
  -1  -9  -5   11.55    2.90
  -1  -9  -5   10.63    3.04
  -1  -9  -6   49.42    5.08
   1   9   6   38.67    4.50
   1   9   6   40.54    4.54
  -1  -9  -6   36.35    4.94
  -1  -9  -6   35.90    4.76
  -1  -9  -7   29.93    4.46
   1   9   7   24.03    3.78
  -1  -9  -7   22.83    4.35
   1   9   7   25.41    3.65
  -1  -9  -7   20.16    4.15
   1   9   8   -1.46    2.23
   1   9   8    1.99    2.05
  -1 -10  13    2.04    2.23
   1  10 -13    2.94    2.27
  -1 -10  13   -0.32    1.97
   1  10 -13   -0.39    2.30
   1  10 -13   -0.36    2.23
  -1 -10  12    1.63    2.22
   1  10 -12   -2.12    2.48
  -1 -10  12    0.63    2.04
   1  10 -12    3.35    2.33
  -1 -10  12    3.90    2.32
   1  10 -12    4.17    2.27
  -1 -10  11    0.31    1.93
   1  10 -11    1.01    1.97
  -1 -10  11   -0.61    2.13
   1  10 -11   -0.36    2.07
   1  10 -11    0.67    2.11
  -1 -10  11    0.89    1.78
  -1 -10  10   -0.58    1.85
   1  10 -10   -0.32    2.01
  -1 -10  10    0.59    2.02
   1  10 -10    2.72    2.04
   1  10 -10   -1.60    2.07
  -1 -10  10    0.29    1.86
   1  10  -9    0.31    1.98
  -1 -10   9   -0.81    1.82
  -1 -10   9   -1.42    2.01
   1  10  -9    0.97    2.04
  -1 -10   9    2.80    1.83
  -1 -10   9    1.12    2.05
   1  10  -9    0.61    1.96
  -1 -10   8    4.25    2.00
   1  10  -8    4.10    2.03
  -1 -10   8    6.21    2.11
   1  10  -8    4.94    2.20
  -1 -10   8   10.23    2.34
   1  10  -8    3.84    1.95
  -1 -10   8    5.65    2.29
  -1 -10   7   -0.68    1.65
   1  10  -7   -0.28    1.78
  -1 -10   7   -0.49    1.87
  -1 -10   7    1.02    1.78
  -1 -10   7    0.77    1.74
   1  10  -7    1.78    1.71
  -1 -10   7    0.78    1.82
   1  10  -7    2.87    2.09
  -1 -10   6   65.09    5.25
   1  10  -6   68.71    5.47
  -1 -10   6   61.80    5.13
   1  10  -6   73.28    5.79
  -1 -10   6   66.41    5.32
   1  10  -6   78.95    5.76
  -1 -10   6   68.91    5.36
   1  10  -5  130.53    7.94
  -1 -10   5  124.04    7.83
   1  10  -5  130.88    8.20
  -1 -10   5  126.94    8.01
  -1 -10   5  130.39    8.24
  -1 -10   5  137.08    8.06
  -1 -10   5  130.15    8.21
   1  10  -5  130.92    8.45
  -1 -10   5  138.66    8.18
   1  10  -5  157.32    8.74
  -1 -10   5  131.30    7.95
  -1 -10   4   80.28    5.98
  -1 -10   4   75.46    5.68
   1  10  -4   83.90    5.99
  -1 -10   4   87.62    6.23
  -1 -10   4   72.18    5.42
  -1 -10   4   83.93    5.93
   1  10  -4   76.87    5.93
  -1 -10   4   76.99    5.75
  -1 -10   4   80.68    5.66
   1  10  -4   76.54    5.87
  -1 -10   3   21.17    3.02
   1  10  -3   22.46    2.98
  -1 -10   3   24.58    3.17
  -1 -10   3   23.74    3.42
   1  10  -3   26.40    3.25
  -1 -10   3   20.49    2.86
  -1 -10   3   23.88    2.95
  -1 -10   3   26.19    3.31
   1  10  -3   24.17    3.22
  -1 -10   2    3.15    1.91
   1  10  -2    4.00    1.89
  -1 -10   2    2.31    1.99
  -1 -10   2    6.81    2.56
   1  10  -2   -0.55    1.85
  -1 -10   2    1.46    1.79
  -1 -10   2    3.30    1.76
  -1 -10   2    6.35    2.11
   1  10  -2    2.73    2.02
  -1 -10   1  119.36    7.61
  -1 -10   1  115.01    7.35
   1  10  -1  107.44    7.30
  -1 -10   1  117.07    7.84
   1  10  -1  100.66    7.19
  -1 -10   1  111.48    7.09
  -1 -10   1  117.49    7.62
   1  10  -1  113.54    7.42
   1  10   0    0.28    1.95
  -1 -10   0    1.15    2.12
  -1 -10   0   -0.51    1.97
  -1 -10   0   -0.93    2.25
   1  10   0   -0.50    1.74
   1  10   0   -0.29    2.00
  -1 -10   0    0.24    1.88
   1  10   0    0.85    1.99
  -1 -10   0   -0.86    2.08
  -1 -10  -1  117.49    7.36
   1  10   1  112.20    7.53
  -1 -10  -1  101.77    7.47
   1  10   1  117.76    7.44
  -1 -10  -1  114.85    7.82
   1  10   1  107.20    7.47
   1  10   1  116.18    7.57
  -1 -10  -1  108.81    7.57
  -1 -10  -2   15.65    2.98
   1  10   2   11.87    2.64
   1  10   2   13.65    2.54
  -1 -10  -2   12.76    2.97
   1  10   2   14.04    2.81
   1  10   2   15.10    2.78
  -1 -10  -2   18.01    3.22
   1  10   3   12.80    2.86
  -1 -10  -3   12.43    3.02
  -1 -10  -3    9.62    2.85
   1  10   3   11.26    2.64
   1  10   3    9.85    2.72
   1  10   3    6.54    2.42
  -1 -10  -3   10.28    2.70
  -1 -10  -3   11.16    2.94
  -1 -10  -4   24.88    3.72
   1  10   4   25.87    3.65
  -1 -10  -4   18.38    3.50
   1  10   4   23.53    3.46
   1  10   4   30.58    3.82
  -1 -10  -4   25.60    3.90
  -1 -10  -4   25.50    3.85
  -1 -10  -5    5.65    2.73
   1  10   5    2.07    2.19
   1  10   5    5.61    2.37
   1  10   5    4.77    2.31
  -1 -10  -5    3.41    2.47
  -1 -10  -5   11.48    2.94
   1  10   6   11.45    3.01
  -1 -10  -6   12.72    3.25
   1  10   6   18.02    3.28
  -1 -10  -6   14.82    3.71
  -1 -10  -6   17.20    3.67
  -1 -11  12    3.97    2.61
   1  11 -12   -0.36    2.26
  -1 -11  12   -0.33    2.09
   1  11 -12    1.92    2.26
   1  11 -12    3.95    2.40
  -1 -11  12    3.19    2.34
  -1 -11  11   -0.31    2.04
   1  11 -11    3.15    2.16
  -1 -11  11    1.29    2.24
   1  11 -11    5.17    2.41
  -1 -11  11    0.94    2.10
   1  11 -11    3.13    2.22
  -1 -11  10    2.97    2.15
   1  11 -10    4.02    2.20
  -1 -11  10    9.04    2.55
   1  11 -10    3.21    2.18
   1  11 -10    0.34    2.08
  -1 -11  10    1.84    2.22
  -1 -11   9   22.23    3.22
   1  11  -9   19.00    3.32
  -1 -11   9   16.13    3.16
   1  11  -9   14.02    3.29
  -1 -11   9   19.55    3.17
   1  11  -9   14.34    3.00
  -1 -11   9   17.04    3.09
   1  11  -8   21.46    3.35
  -1 -11   8   19.26    3.22
  -1 -11   8   17.95    3.10
   1  11  -8   22.42    3.49
  -1 -11   8   15.45    3.01
  -1 -11   8   24.61    3.40
   1  11  -8   21.25    3.35
   1  11  -7    2.72    2.02
  -1 -11   7    6.29    2.11
  -1 -11   7    2.98    2.12
   1  11  -7    4.16    2.29
  -1 -11   7   -0.56    1.90
  -1 -11   7    5.85    2.23
   1  11  -7    0.62    2.12
   1  11  -6    2.37    1.90
  -1 -11   6    0.28    1.87
  -1 -11   6    6.18    2.03
   1  11  -6    4.99    2.27
  -1 -11   6    3.64    2.06
  -1 -11   6    1.88    2.02
   1  11  -6    3.35    2.16
  -1 -11   5    6.18    2.17
  -1 -11   5    8.67    2.52
   1  11  -5    9.65    2.38
  -1 -11   5    4.85    1.96
  -1 -11   5    4.63    2.30
  -1 -11   5    6.67    2.46
   1  11  -5   10.13    2.56
   1  11  -5    7.53    2.38
  -1 -11   5    7.26    2.25
  -1 -11   5    8.74    2.28
   1  11  -4   52.50    5.09
  -1 -11   4   59.28    5.28
  -1 -11   4   54.20    4.94
  -1 -11   4   60.53    5.50
  -1 -11   4   62.66    5.16
   1  11  -4   69.00    5.54
   1  11  -4   63.70    5.56
  -1 -11   4   66.93    5.09
  -1 -11   4   65.67    5.39
  -1 -11   3    2.52    2.13
   1  11  -3    3.80    2.24
  -1 -11   3    4.54    2.27
  -1 -11   3    3.12    2.43
   1  11  -3    3.04    2.01
  -1 -11   3    1.90    2.08
   1  11  -3    3.29    2.10
  -1 -11   3    0.94    1.80
  -1 -11   3    5.35    2.18
  -1 -11   2   53.11    4.78
   1  11  -2   49.86    4.59
  -1 -11   2   44.91    4.56
  -1 -11   2   61.83    5.19
  -1 -11   2   49.01    4.49
   1  11  -2   43.95    4.46
   1  11  -2   47.91    4.60
  -1 -11   2   43.51    4.58
  -1 -11   1    5.40    2.33
   1  11  -1    4.23    1.87
  -1 -11   1    6.37    2.31
  -1 -11   1    5.64    2.51
   1  11  -1    5.59    2.08
  -1 -11   1    2.90    2.01
   1  11  -1    7.34    2.27
  -1 -11   1    3.67    2.01
  -1 -11   0    0.95    1.98
  -1 -11   0    0.57    1.79
   1  11   0   -0.31    2.20
  -1 -11   0   -1.67    2.09
   1  11   0   -0.32    1.96
  -1 -11   0   -0.26    1.94
   1  11   0    0.93    1.92
  -1 -11   0    0.95    2.03
   1  11   1   18.23    3.13
  -1 -11  -1   19.34    3.06
  -1 -11  -1   18.76    3.26
  -1 -11  -1   18.16    3.49
   1  11   1   13.93    2.74
   1  11   1   12.79    2.94
  -1 -11  -1   18.05    3.22
   1  11   2   -0.99    2.12
  -1 -11  -2   -0.34    2.43
  -1 -11  -2    5.51    2.49
   1  11   2    1.67    1.98
   1  11   2    0.66    2.03
  -1 -11  -2    1.02    2.19
   1  11   3    5.18    2.61
  -1 -11  -3    8.54    2.88
  -1 -11  -3    5.55    2.71
   1  11   3    3.09    2.21
  -1 -11  -3    5.25    2.54
   1  11   3    8.76    2.57
  -1 -11  -3    7.18    2.78
  -1 -11  -4    1.84    2.43
   1  11   4    1.78    2.17
  -1 -11  -4   -0.35    2.48
   1  11   4    1.06    2.15
  -1 -11  -4    1.18    2.51
  -1 -11  -4    3.59    2.57
   1  11   5    0.73    2.34
  -1 -11  -5    1.90    2.61
  -1 -11  -5    2.67    2.81
   1  11   5    4.34    2.18
  -1 -11  -5   -0.37    2.45
  -1 -11  -5    2.45    2.67
  -1 -12  11    1.91    2.10
   1  12 -11    0.36    2.16
  -1 -12  11   -2.00    2.32
   1  12 -11   -1.15    2.11
   1  12 -11    1.08    2.25
  -1 -12  11    0.66    2.19
   1  12 -10    4.90    2.31
  -1 -12  10    4.54    2.12
   1  12 -10    2.22    2.28
   1  12 -10    0.35    2.20
  -1 -12  10    2.60    2.03
   1  12  -9    1.70    1.96
  -1 -12   9    2.18    2.13
   1  12  -9   -0.36    2.19
  -1 -12   9    0.30    2.12
   1  12  -9   -0.34    2.18
  -1 -12   9    0.32    1.93
   1  12  -8    1.65    2.02
  -1 -12   8    5.55    2.34
  -1 -12   8   -1.79    2.11
  -1 -12   8    0.30    2.16
   1  12  -8    3.84    2.31
  -1 -12   8    1.23    2.18
   1  12  -8    2.70    2.16
   1  12  -7    4.22    2.13
  -1 -12   7    3.28    2.31
  -1 -12   7    4.54    2.28
   1  12  -7    2.74    2.17
  -1 -12   7    4.88    2.43
  -1 -12   7    6.23    2.40
   1  12  -7    6.65    2.45
   1  12  -6   11.84    2.82
  -1 -12   6   13.60    2.97
  -1 -12   6   13.20    2.66
   1  12  -6   11.10    2.80
  -1 -12   6   10.02    2.67
  -1 -12   6   14.59    2.92
   1  12  -6   13.79    2.96
  -1 -12   5   29.38    3.85
   1  12  -5   30.55    3.84
  -1 -12   5   26.30    3.94
   1  12  -5   29.58    3.94
  -1 -12   5   27.78    3.83
  -1 -12   5   33.18    3.73
   1  12  -5   37.78    4.23
  -1 -12   4    1.18    2.03
   1  12  -4    2.22    2.01
  -1 -12   4    1.54    1.97
  -1 -12   4    1.63    2.22
  -1 -12   4    1.79    2.06
   1  12  -4    2.64    2.11
  -1 -12   4    1.19    2.01
   1  12  -4   -0.97    2.21
  -1 -12   4    1.05    1.90
   1  12  -3    0.64    1.91
  -1 -12   3   -0.93    2.11
  -1 -12   3    0.61    1.89
  -1 -12   3    2.02    2.34
   1  12  -3    1.99    2.24
  -1 -12   3   -0.30    1.87
  -1 -12   3   -0.62    1.98
   1  12  -3    2.28    2.15
   1  12  -2   11.94    2.57
  -1 -12   2    8.04    2.60
  -1 -12   2    6.36    2.58
  -1 -12   2    5.20    2.91
   1  12  -2    7.66    2.38
  -1 -12   2    5.53    2.23
   1  12  -2    6.89    2.39
  -1 -12   2    9.95    2.80
  -1 -12   1   -0.66    2.21
   1  12  -1    1.64    2.00
  -1 -12   1   -0.31    2.08
  -1 -12   1    0.71    2.38
   1  12  -1    0.34    2.09
  -1 -12   1    1.71    2.11
   1  12  -1    0.33    2.00
  -1 -12   1    3.33    2.49
  -1 -12   0    5.50    2.82
   1  12   0   12.10    2.74
  -1 -12   0    7.97    2.72
  -1 -12   0    9.32    3.02
   1  12   0    7.56    2.59
  -1 -12   0   14.47    3.14
   1  12   0    9.45    2.84
  -1 -12  -1   15.18    3.07
   1  12   1   12.40    2.89
  -1 -12  -1    9.62    2.84
  -1 -12  -1   18.31    3.59
   1  12   1   12.28    2.96
   1  12   1   13.45    3.08
  -1 -12  -1   13.15    3.29
   1  12   2   17.87    3.19
  -1 -12  -2    7.02    3.03
  -1 -12  -2   10.69    3.27
   1  12   2   13.61    3.04
  -1 -12  -2   14.65    3.34
   1  12   2   18.71    3.24
   1  12   3    9.18    2.95
  -1 -12  -3   14.89    3.32
  -1 -12  -3    7.83    3.13
   1  12   3   15.37    3.26
  -1 -12  -3   12.03    3.31
  -1 -12  -3    7.67    3.19
   1  13  -9    4.27    2.25
  -1 -13   9    0.32    2.32
   1  13  -9   -0.38    2.14
  -1 -13   9    3.55    2.22
   1  13  -9    3.25    2.36
  -1 -13   9   -1.66    2.41
   1  13  -8    1.75    1.91
  -1 -13   8    2.52    2.37
  -1 -13   8   -0.93    2.04
  -1 -13   8   -0.33    2.26
   1  13  -8    1.48    2.33
  -1 -13   8   -0.32    2.02
   1  13  -8   -1.07    2.12
   1  13  -7    0.69    2.21
  -1 -13   7    1.93    2.30
   1  13  -7   -0.36    2.24
  -1 -13   7    2.28    2.33
   1  13  -7    6.00    2.48
  -1 -13   7    2.50    2.22
   1  13  -6    4.46    2.43
  -1 -13   6    0.98    2.34
  -1 -13   6    1.95    2.33
   1  13  -6    3.95    2.19
  -1 -13   6    2.41    2.23
   1  13  -6    1.75    2.16
  -1 -13   5    3.30    2.66
   1  13  -5    2.73    2.23
  -1 -13   5   -1.36    2.20
  -1 -13   5    4.21    2.46
   1  13  -5    1.07    2.09
  -1 -13   5    0.87    2.05
   1  13  -5    0.35    1.95
   1  13  -4   31.67    4.05
  -1 -13   4   29.53    3.78
  -1 -13   4   31.48    4.18
  -1 -13   4   23.99    4.10
   1  13  -4   27.31    3.91
  -1 -13   4   21.79    3.73
  -1 -13   4   27.04    3.90
   1  13  -4   36.09    4.27
  -1 -13   3    2.31    2.32
   1  13  -3    2.74    2.33
  -1 -13   3    0.66    2.19
  -1 -13   3    0.36    2.51
   1  13  -3   -0.71    2.45
  -1 -13   3    0.32    2.22
   1  13  -3    0.70    2.21
  -1 -13   3    0.33    2.04
  -1 -13   2   11.00    2.91
   1  13  -2    6.95    2.58
  -1 -13   2   10.29    2.94
  -1 -13   2   19.16    3.57
   1  13  -2    6.09    2.68
  -1 -13   2    6.54    2.62
  -1 -13   2    7.97    2.84
   1  13  -2    7.04    2.61
  -1 -13   1   14.22    3.33
   1  13  -1   15.13    2.99
  -1 -13   1   12.55    3.04
  -1 -13   1   10.57    3.51
   1  13  -1   16.74    3.30
  -1 -13   1   12.17    3.01
  -1 -13   1   14.32    3.44
   1  13  -1   11.01    2.98
  -1 -13   0    1.11    2.46
  -1 -13   0    1.96    2.25
   1  13   0    4.65    2.37
  -1 -13   0    0.39    2.38
   1  13   0    2.20    2.16
  -1 -13   0    1.11    2.28
   1  13   0    1.09    2.15
  -1 -13  -1   24.72    4.11
   1  13   1   28.40    4.12
  -1 -13  -1   22.88    4.30
   1  13   1   26.79    4.01
  -1 -13  -1   36.05    4.59
   1  13   1   28.35    4.05
   1  14  -7   10.90    2.67
  -1 -14   7    6.84    2.76
  -1 -14   7    6.81    2.56
   1  14  -6    1.45    2.41
  -1 -14   6    0.35    2.36
   1  14  -6   -1.51    2.36
  -1 -14   6    1.38    2.44
  -1 -14   6    0.63    2.03
   1  14  -6    0.37    2.09
   1  14  -5    1.08    2.33
  -1 -14   5    3.50    2.55
  -1 -14   5    4.10    2.38
   1  14  -5    3.01    2.43
   1  14  -5    2.20    2.32
   1  14  -4   25.61    3.71
  -1 -14   4   21.16    3.66
  -1 -14   4   18.57    3.85
   1  14  -4   24.02    3.66
  -1 -14   4   17.28    3.72
   1  14  -4   26.47    4.00
   1  14  -3   -0.73    2.27
  -1 -14   3   -3.16    2.65
  -1 -14   3    1.41    2.36
  -1 -14   3    1.15    2.50
   1  14  -3    3.78    2.30
  -1 -14   3    1.00    2.30
  -1 -14   3    1.07    2.16
   1  14  -3   -0.37    2.20
  -1 -14   2    7.74    2.80
  -1 -14   2    7.28    2.96
   1  14  -2   10.67    2.97
   1  14  -2    7.60    2.70
  -1 -14   2   13.10    3.09
  -1 -14   2   16.18    3.33
  -2  14   0    1.73    2.41
   2 -14   1   -2.21    2.75
   2 -14   1    3.19    2.32
   2 -14   1    2.76    2.35
   2 -14   2    1.73    2.36
  -2  14  -2   -0.76    2.28
  -2  14  -2   -0.75    2.08
   2 -14   2   -0.65    2.23
   2 -14   2   -0.71    2.55
  -2  14  -3   -3.78    2.42
   2 -14   3   -1.73    2.45
  -2  14  -3    1.12    2.23
   2 -14   3    2.33    2.29
   2 -14   3    2.07    2.33
  -2  14  -4    4.93    2.46
   2 -14   4    1.73    2.33
  -2  14  -4    6.39    2.54
   2 -14   4    1.01    2.50
  -2  13   3    3.80    2.52
   2 -13  -3    1.93    2.50
   2 -13  -2    7.24    2.69
  -2  13   2    9.45    2.79
   2 -13  -2    5.21    2.90
  -2  13   2    3.71    2.52
  -2  13   2    5.91    2.51
  -2  13   2    7.52    2.57
   2 -13  -2    4.04    2.68
  -2  13   1    2.22    2.25
   2 -13  -1    2.08    2.09
   2 -13  -1    0.32    2.18
   2 -13  -1   -0.73    2.48
  -2  13   1   -0.36    2.18
  -2  13   1    1.10    2.08
   2 -13  -1   -3.19    2.58
  -2  13   1   -0.34    2.02
   2 -13   0   -0.65    2.18
   2 -13   0    2.31    2.23
  -2  13   0    1.46    2.28
   2 -13   0    4.62    2.74
  -2  13   0    1.05    1.95
  -2  13   0    0.36    1.87
  -2  13   0    1.63    1.94
   2 -13   0    2.04    2.31
  -2  13  -1    4.70    2.42
   2 -13   1    7.80    2.72
  -2  13  -1    3.44    2.21
   2 -13   1    5.87    2.81
   2 -13   1    8.78    2.62
  -2  13  -1    3.21    2.29
  -2  13  -1    3.21    1.97
   2 -13   1    2.92    2.52
   2 -13   2    5.54    2.68
  -2  13  -2    6.09    2.55
   2 -13   2    3.01    2.38
  -2  13  -2   11.12    2.61
  -2  13  -2    7.82    2.67
   2 -13   2    8.35    2.81
  -2  13  -2    6.35    2.63
  -2  13  -3   41.18    4.60
   2 -13   3   46.53    4.75
   2 -13   3   31.77    4.19
  -2  13  -3   32.23    4.37
  -2  13  -3   39.84    4.41
   2 -13   3   29.28    4.30
  -2  13  -4    8.63    2.97
   2 -13   4   10.70    2.93
  -2  13  -4   12.80    2.98
   2 -13   4    7.34    2.71
   2 -13   5    5.15    2.63
  -2  13  -5   -0.36    2.29
  -2  13  -5    0.36    2.08
   2 -13   5    0.65    2.13
   2 -13   5   -0.29    1.92
  -2  13  -6    0.37    2.17
   2 -13   6    0.32    2.16
  -2  13  -6    1.82    2.13
   2 -13   6    3.25    2.55
   2 -13   6   -1.22    2.19
  -2  13  -7    3.34    2.35
  -2  13  -7    0.37    2.17
   2 -13   7   -0.33    2.46
   2 -13   7    3.79    2.20
   2 -13   8   16.49    3.07
   2 -13   8    9.46    2.99
  -2  13  -8   10.18    3.02
   2 -12  -5    3.98    2.84
  -2  12   5    3.47    2.61
   2 -12  -5    1.97    2.71
  -2  12   4   -1.87    2.60
   2 -12  -4   -1.49    2.37
   2 -12  -4   -2.87    2.89
  -2  12   4    5.25    2.37
  -2  12   4    0.36    1.85
   2 -12  -4    2.64    2.33
   2 -12  -4   -1.48    2.42
   2 -12  -3   -1.78    2.35
  -2  12   3    0.73    2.25
  -2  12   3   -0.36    2.04
   2 -12  -3   -1.06    2.32
  -2  12   3    1.77    2.11
   2 -12  -3   -0.36    2.67
   2 -12  -3   -0.36    2.22
  -2  12   3    0.33    2.01
   2 -12  -2   26.14    3.88
   2 -12  -2   23.86    3.54
  -2  12   2   25.43    3.75
  -2  12   2   25.37    3.75
   2 -12  -2   19.11    3.64
  -2  12   2   26.32    3.68
   2 -12  -2   21.68    3.58
  -2  12   2   21.50    3.44
   2 -12  -1    3.29    2.21
  -2  12   1    0.69    2.24
   2 -12  -1   -0.97    2.29
   2 -12  -1    3.05    2.49
  -2  12   1    0.68    2.11
  -2  12   1    2.73    2.16
  -2  12   1    0.94    2.11
   2 -12  -1   -1.32    2.15
   2 -12   0   49.87    4.92
  -2  12   0   54.08    5.11
   2 -12   0   44.27    4.67
   2 -12   0   41.86    4.91
  -2  12   0   56.51    5.05
   2 -12   0   49.31    4.79
  -2  12   0   49.20    5.10
   2 -12   0   52.49    5.10
  -2  12   0   48.65    4.82
   2 -12   1    2.60    2.06
   2 -12   1   -0.61    2.14
  -2  12  -1    1.34    2.13
  -2  12  -1    0.64    1.87
   2 -12   1    0.64    2.24
  -2  12  -1    1.00    2.24
   2 -12   1    1.98    1.96
  -2  12  -1    1.79    1.88
   2 -12   1    2.39    2.19
  -2  12  -2    2.00    2.04
   2 -12   2    6.06    2.41
  -2  12  -2    0.32    1.80
   2 -12   2    1.55    2.28
   2 -12   2    1.73    2.22
  -2  12  -2    2.31    2.21
  -2  12  -2    0.29    1.97
   2 -12   3   16.64    3.22
  -2  12  -3   16.05    3.21
   2 -12   3   20.00    3.32
  -2  12  -3   21.09    3.21
  -2  12  -3   23.10    3.38
   2 -12   3   21.12    3.38
  -2  12  -3   17.26    2.93
  -2  12  -4    0.34    2.27
   2 -12   4    1.20    2.21
  -2  12  -4    0.31    1.97
   2 -12   4    0.89    2.11
  -2  12  -4    1.00    2.08
   2 -12   4    1.06    1.83
   2 -12   5   32.54    3.98
  -2  12  -5   26.49    3.88
  -2  12  -5   30.25    3.74
  -2  12  -5   31.05    4.06
   2 -12   5   28.33    3.79
   2 -12   5   29.98    3.65
  -2  12  -6    3.11    2.16
   2 -12   6    4.43    2.37
   2 -12   6    0.27    1.82
  -2  12  -6    3.09    2.18
   2 -12   6    1.83    2.29
   2 -12   6    3.19    2.26
  -2  12  -7   -1.41    2.15
   2 -12   7    3.38    2.12
  -2  12  -7   -1.41    2.22
   2 -12   7    3.06    2.13
   2 -12   7    0.60    2.12
  -2  12  -8    0.36    1.94
   2 -12   8    2.97    2.07
  -2  12  -8   -0.36    1.97
   2 -12   8   -0.31    2.05
   2 -12   8    2.19    1.93
  -2  12  -9    0.74    2.18
   2 -12   9    1.87    1.99
  -2  12  -9    2.23    2.21
   2 -12   9    1.61    2.02
   2 -11  -6    4.92    2.97
  -2  11   6   10.01    2.95
  -2  11   6   15.63    3.23
  -2  11   6    9.83    2.88
  -2  11   6   12.14    2.93
   2 -11  -6    5.82    2.97
   2 -11  -6    9.58    2.96
   2 -11  -5   -0.36    2.57
  -2  11   5    4.34    2.42
   2 -11  -5    5.42    2.38
  -2  11   5    4.42    2.33
  -2  11   5    0.70    1.90
  -2  11   5    2.60    1.93
   2 -11  -5    5.19    2.79
   2 -11  -5    3.22    2.54
   2 -11  -4    5.20    2.53
  -2  11   4    9.11    2.67
   2 -11  -4   11.41    3.08
  -2  11   4   11.71    2.93
  -2  11   4   10.85    2.78
  -2  11   4    9.62    2.55
   2 -11  -4    7.60    2.75
   2 -11  -4   10.92    2.95
   2 -11  -3   21.46    3.60
  -2  11   3   17.52    3.40
   2 -11  -3   18.70    3.52
  -2  11   3   24.98    3.74
  -2  11   3   27.44    3.50
  -2  11   3   22.66    3.34
  -2  11   3   23.87    3.41
   2 -11  -3   21.26    3.55
   2 -11  -3   21.25    3.72
  -2  11   2   24.24    3.64
   2 -11  -2   24.24    3.50
   2 -11  -2   30.04    3.76
  -2  11   2   30.26    3.98
   2 -11  -2   26.14    3.70
  -2  11   2   23.39    3.53
  -2  11   2   18.97    3.13
   2 -11  -2   20.60    3.38
   2 -11  -1   12.64    2.79
   2 -11  -1    8.88    2.60
  -2  11   1    9.89    2.60
   2 -11  -1   15.36    3.22
  -2  11   1   13.35    2.84
  -2  11   1   14.72    2.88
   2 -11  -1   12.35    2.60
  -2  11   1   11.98    2.55
   2 -11  -1   12.99    2.75
  -2  11   0    9.73    2.60
   2 -11   0   16.03    2.99
   2 -11   0   17.56    2.92
  -2  11   0   16.21    2.90
   2 -11   0   18.21    3.22
  -2  11   0   10.17    2.67
   2 -11   0   13.46    2.67
  -2  11   0   20.85    2.98
   2 -11   0   10.61    2.74
  -2  11  -1    0.31    1.96
   2 -11   1    8.04    2.39
   2 -11   1    9.44    2.45
  -2  11  -1    9.83    2.50
   2 -11   1    6.15    2.42
  -2  11  -1    5.47    2.43
   2 -11   1    3.38    2.08
   2 -11   1    5.44    2.27
  -2  11  -1    6.01    2.17
  -2  11  -2   41.19    4.32
   2 -11   2   43.27    4.40
  -2  11  -2   39.01    4.17
   2 -11   2   34.97    4.08
  -2  11  -2   43.98    4.31
   2 -11   2   33.70    3.83
   2 -11   2   48.75    4.29
  -2  11  -2   40.93    4.17
   2 -11   3    1.66    2.12
  -2  11  -3    3.09    1.88
   2 -11   3    2.70    2.12
  -2  11  -3    1.73    1.69
  -2  11  -3    0.91    1.83
   2 -11   3   -0.27    2.10
  -2  11  -3   -1.07    1.82
   2 -11   3    1.64    1.68
   2 -11   4    3.04    2.15
  -2  11  -4    2.18    1.85
  -2  11  -4    3.45    1.98
  -2  11  -4    0.62    1.83
   2 -11   4    3.29    1.98
   2 -11   4    4.96    1.99
  -2  11  -4   -0.27    1.68
  -2  11  -5    1.89    1.93
   2 -11   5    2.46    2.11
   2 -11   5    4.29    1.93
  -2  11  -5    2.32    1.68
   2 -11   5    5.01    2.23
  -2  11  -5    1.88    2.08
   2 -11   5    4.97    2.02
   2 -11   6    2.16    2.06
  -2  11  -6    2.27    1.85
   2 -11   6    1.79    1.64
  -2  11  -6    0.29    2.00
   2 -11   6    1.13    1.94
  -2  11  -6    6.44    2.31
   2 -11   6    4.94    2.00
  -2  11  -7   -0.33    1.99
   2 -11   7    2.45    1.84
  -2  11  -7    1.50    1.64
  -2  11  -7    1.33    1.93
   2 -11   7    1.43    1.95
  -2  11  -8   -1.04    2.09
   2 -11   8   -0.86    1.91
  -2  11  -8   -0.35    2.11
   2 -11   8   -0.85    1.80
   2 -11   8    2.68    2.07
  -2  11  -9    2.53    2.18
   2 -11   9   -3.01    2.40
  -2  11  -9    1.44    2.14
   2 -11   9   -1.85    2.34
   2 -11  10   -0.30    2.32
  -2  11 -10   -0.37    2.33
   2 -11  10    0.31    2.00
  -2  11 -10    2.24    2.27
   2 -11  10    0.63    2.20
   2 -10  -8    2.30    2.56
  -2  10   8    4.28    2.36
   2 -10  -7   16.61    3.67
  -2  10   7   21.21    3.61
  -2  10   7   16.53    3.62
  -2  10   7   16.74    3.22
   2 -10  -7   15.72    3.67
  -2  10   7   16.96    3.18
   2 -10  -7    8.47    3.21
   2 -10  -7   13.86    3.26
   2 -10  -6   23.35    4.07
  -2  10   6   29.19    4.10
  -2  10   6   35.09    4.31
   2 -10  -6   28.87    4.06
  -2  10   6   32.92    4.13
  -2  10   6   26.10    3.87
   2 -10  -6   34.83    4.41
   2 -10  -6   28.01    4.15
   2 -10  -5    2.02    2.34
  -2  10   5    3.37    2.23
   2 -10  -5    6.55    2.68
  -2  10   5    4.85    2.27
  -2  10   5    3.09    2.19
  -2  10   5    3.56    2.23
   2 -10  -5    1.32    2.22
   2 -10  -5    3.08    2.50
   2 -10  -4    2.55    2.41
  -2  10   4    3.53    2.32
  -2  10   4    5.97    2.33
   2 -10  -4    4.00    2.52
  -2  10   4    0.94    1.91
  -2  10   4    3.52    2.06
   2 -10  -4    5.72    2.43
   2 -10  -4    7.14    2.68
  -2  10   3    4.02    2.18
   2 -10  -3    3.02    2.24
   2 -10  -3    3.18    2.01
   2 -10  -3    2.10    2.31
  -2  10   3   10.45    2.52
  -2  10   3    7.51    2.12
  -2  10   3    1.50    2.21
  -2  10   3    2.24    1.96
   2 -10  -3    3.34    2.07
  -2  10   2   -1.19    1.90
   2 -10  -2    1.98    1.80
   2 -10  -2    0.28    1.84
  -2  10   2    0.91    1.78
   2 -10  -2    0.59    2.19
  -2  10   2   -0.29    1.84
  -2  10   2    1.58    1.80
   2 -10  -2    2.88    2.01
  -2  10   2    0.27    1.49
   2 -10  -1   20.60    3.06
  -2  10   1   21.97    3.09
   2 -10  -1   22.44    3.00
  -2  10   1   22.98    3.24
   2 -10  -1   19.57    3.22
  -2  10   1   27.62    3.29
   2 -10  -1   15.94    2.64
  -2  10   1   16.29    2.65
  -2  10   1   18.55    2.80
   2 -10  -1   19.66    3.11
   2 -10   0   15.53    2.68
  -2  10   0   17.87    3.00
   2 -10   0   20.60    2.83
   2 -10   0   14.50    2.96
  -2  10   0   23.08    3.04
  -2  10   0   18.38    2.95
   2 -10   0   18.02    2.66
   2 -10   0   17.85    2.88
  -2  10   0   12.29    2.44
  -2  10   0   16.80    2.57
   2 -10   1    0.23    1.46
   2 -10   1    1.76    1.83
  -2  10  -1    0.56    1.69
  -2  10  -1    2.72    1.95
   2 -10   1   -1.60    2.12
  -2  10  -1    1.10    1.80
   2 -10   1    0.71    1.71
   2 -10   1    1.71    1.74
  -2  10  -1    1.86    1.53
  -2  10  -1    3.70    1.84
  -2  10  -2    3.07    1.85
   2 -10   2    0.66    1.41
   2 -10   2    3.01    1.91
  -2  10  -2    0.53    1.54
   2 -10   2    2.56    1.90
   2 -10   2    0.48    1.71
  -2  10  -2    3.85    1.98
   2 -10   2    0.69    1.59
  -2  10  -2    0.24    1.48
   2 -10   2    2.45    1.56
  -2  10  -3    0.84    1.65
   2 -10   3    0.50    1.81
  -2  10  -3    3.18    1.86
   2 -10   3    3.14    1.83
  -2  10  -3    1.39    1.73
   2 -10   3    0.74    1.68
  -2  10  -3    0.73    1.42
   2 -10   3   -0.65    1.49
   2 -10   4    2.74    2.06
  -2  10  -4    3.41    1.89
   2 -10   4    4.40    1.65
  -2  10  -4    3.73    2.06
   2 -10   4    6.20    2.12
   2 -10   4    5.76    2.13
  -2  10  -4    4.23    1.89
  -2  10  -4    5.37    1.88
   2 -10   4    7.62    2.17
  -2  10  -5    0.58    1.86
   2 -10   5   -0.99    2.11
   2 -10   5   -0.23    1.61
  -2  10  -5   -0.81    1.56
  -2  10  -5   -1.16    2.05
   2 -10   5    1.02    1.87
  -2  10  -5    0.25    1.64
   2 -10   5   -1.22    1.51
   2 -10   6    6.12    2.29
  -2  10  -6    0.90    1.97
   2 -10   6    3.88    1.75
  -2  10  -6    0.83    1.73
  -2  10  -6    1.50    2.00
   2 -10   6    2.32    1.91
   2 -10   6    3.08    1.87
  -2  10  -7    0.31    1.96
   2 -10   7   -1.04    1.76
  -2  10  -7    0.29    1.58
  -2  10  -7   -1.87    2.02
   2 -10   7   -1.04    2.00
   2 -10   7    1.08    1.83
   2 -10   8    2.31    1.79
  -2  10  -8    1.98    2.20
   2 -10   8    0.82    1.73
  -2  10  -8    0.59    1.67
  -2  10  -8   -1.31    2.14
   2 -10   8   -0.26    1.90
   2 -10   8    0.28    1.87
   2 -10   9    7.47    2.24
  -2  10  -9    7.94    2.70
   2 -10   9    9.25    2.34
  -2  10  -9    6.77    2.32
  -2  10  -9   11.01    2.72
   2 -10   9    6.70    2.59
  -2  10 -10   -1.09    2.21
   2 -10  10    3.26    2.04
   2 -10  10    3.62    2.21
  -2  10 -10   -0.72    2.42
   2 -10  10    0.90    1.98
   2 -10  11    4.39    2.41
  -2  10 -11    4.91    2.68
   2 -10  11    4.68    2.22
  -2  10 -11    3.77    2.42
   2 -10  11    7.04    2.49
   2  -9  -9    7.45    3.04
   2  -9  -9    7.50    3.20
  -2   9   9    7.67    2.78
  -2   9   9    5.04    2.57
   2  -9  -9    4.85    3.16
   2  -9  -9    8.49    2.98
   2  -9  -8    5.07    2.92
  -2   9   8    7.35    2.58
   2  -9  -8    5.75    2.63
  -2   9   8    3.33    2.45
   2  -9  -8    5.45    3.34
  -2   9   8    5.51    2.36
   2  -9  -8    4.08    2.51
   2  -9  -8    9.18    3.01
  -2   9   7   24.87    3.64
   2  -9  -7   23.75    3.89
  -2   9   7   25.19    3.85
  -2   9   7   22.54    3.57
   2  -9  -7   22.20    3.94
   2  -9  -7   29.31    3.92
   2  -9  -7   18.01    3.75
   2  -9  -6    2.29    2.30
  -2   9   6    1.61    1.89
  -2   9   6    4.05    2.35
   2  -9  -6    4.64    2.29
  -2   9   6    7.10    2.29
  -2   9   6    1.55    1.87
   2  -9  -6    3.70    2.37
   2  -9  -6    6.03    2.56
  -2   9   5   66.13    5.52
   2  -9  -5   61.05    5.51
  -2   9   5   67.19    5.75
   2  -9  -5   59.01    5.37
  -2   9   5   60.19    5.36
  -2   9   5   62.92    5.36
   2  -9  -5   71.64    5.82
   2  -9  -5   75.85    5.93
   2  -9  -4    1.74    2.27
  -2   9   4    0.29    1.89
  -2   9   4   -1.22    2.01
   2  -9  -4   -1.95    2.06
  -2   9   4    0.57    1.85
  -2   9   4    0.27    1.63
   2  -9  -4    3.83    2.17
   2  -9  -4    1.15    2.06
   2  -9  -3   41.47    4.14
  -2   9   3   40.30    4.09
   2  -9  -3   33.58    3.59
  -2   9   3   43.85    4.33
   2  -9  -3   45.69    4.40
  -2   9   3   41.33    4.12
  -2   9   3   43.32    4.14
  -2   9   3   40.01    3.87
   2  -9  -3   38.88    4.20
   2  -9  -2   95.25    6.48
   2  -9  -2   91.99    6.21
  -2   9   2   93.32    6.57
   2  -9  -2   99.07    6.64
  -2   9   2   98.48    6.73
   2  -9  -2   90.25    5.94
  -2   9   2   91.95    6.21
  -2   9   2   95.13    6.44
  -2   9   2   98.30    6.43
   2  -9  -2   92.14    6.49
   2  -9  -1   17.01    2.65
   2  -9  -1   15.01    2.68
  -2   9   1   25.20    3.11
   2  -9  -1   18.74    3.00
  -2   9   1   15.23    2.61
   2  -9  -1   23.99    2.83
  -2   9   1   20.04    2.86
  -2   9   1   17.01    2.66
  -2   9   1   20.31    2.71
   2  -9  -1   19.00    2.87
   2  -9   0  220.37   11.48
   2  -9   0  225.57   11.48
  -2   9   0  207.39   11.74
   2  -9   0  224.71   11.77
  -2   9   0  217.18   11.71
   2  -9   0  217.29   11.26
  -2   9   0  213.62   11.33
  -2   9   0  215.39   11.60
  -2   9   0  226.25   11.51
   2  -9   0  218.38   11.56
   2  -9   1    1.03    1.47
   2  -9   1    0.22    1.77
  -2   9  -1   -0.75    1.61
  -2   9  -1   -0.74    1.64
   2  -9   1    0.95    1.69
   2  -9   1   -0.64    1.68
  -2   9  -1    1.23    1.55
   2  -9   1   -0.64    1.60
  -2   9  -1    0.44    1.38
   2  -9   1   -0.35    1.26
  -2   9  -1    0.64    1.32
   2  -9   2    4.95    1.93
   2  -9   2    3.82    1.60
  -2   9  -2    3.26    1.70
  -2   9  -2    6.04    1.84
   2  -9   2    5.20    2.04
  -2   9  -2    2.46    1.72
   2  -9   2    3.91    1.75
  -2   9  -2    1.94    1.48
   2  -9   2    1.60    1.54
   2  -9   2    6.17    1.63
  -2   9  -2    5.67    1.79
   2  -9   3   80.12    5.50
  -2   9  -3   78.67    5.70
   2  -9   3   81.77    5.54
   2  -9   3   72.84    4.91
  -2   9  -3   73.83    5.44
  -2   9  -3   72.18    5.20
  -2   9  -3   77.38    5.68
   2  -9   3   74.75    5.45
  -2   9  -3   76.33    5.43
   2  -9   3   88.83    5.42
   2  -9   4   27.88    3.14
  -2   9  -4   27.17    3.36
   2  -9   4   25.31    2.78
   2  -9   4   27.54    3.01
  -2   9  -4   26.32    3.19
   2  -9   4   28.71    3.33
  -2   9  -4   21.25    3.08
  -2   9  -4   27.05    3.00
   2  -9   4   30.06    3.20
  -2   9  -4   30.07    3.13
   2  -9   5    2.21    1.80
  -2   9  -5    4.82    2.10
  -2   9  -5    2.50    1.69
   2  -9   5    2.98    1.64
  -2   9  -5    3.44    1.77
   2  -9   5    0.69    1.83
   2  -9   5    3.84    1.90
  -2   9  -5   -0.90    1.60
   2  -9   6   61.00    4.52
  -2   9  -6   58.69    5.02
   2  -9   6   53.24    4.50
  -2   9  -6   49.60    4.48
   2  -9   6   48.69    4.36
  -2   9  -6   70.03    5.20
   2  -9   6   58.56    4.70
  -2   9  -6   52.84    4.47
   2  -9   6   52.95    4.55
   2  -9   7    1.37    1.47
  -2   9  -7    1.78    1.96
   2  -9   7   -0.74    1.80
  -2   9  -7    0.54    1.74
   2  -9   7    0.71    1.69
  -2   9  -7    0.88    1.84
   2  -9   7   -0.75    1.76
   2  -9   8    5.26    2.06
  -2   9  -8   10.63    2.65
   2  -9   8    6.24    2.24
  -2   9  -8    1.70    1.90
  -2   9  -8    3.42    2.21
   2  -9   8    6.18    2.03
   2  -9   8    5.51    2.13
   2  -9   9    1.35    1.81
  -2   9  -9    1.31    2.08
   2  -9   9    0.83    1.95
  -2   9  -9   -1.19    1.89
  -2   9  -9   -1.97    2.02
   2  -9   9    1.37    1.90
  -2   9 -10   -2.79    2.53
   2  -9  10    0.29    1.94
  -2   9 -10    0.32    1.95
   2  -9  10   -1.15    1.82
  -2   9 -10    2.09    2.12
   2  -9  10    0.57    1.94
   2  -9  11    3.39    1.88
  -2   9 -11    1.83    2.34
   2  -9  11    0.30    1.94
  -2   9 -11   -0.66    2.14
  -2   9 -11    2.23    2.09
   2  -9  11   -0.29    1.93
   2  -9  12    0.33    2.05
  -2   9 -12   -2.32    2.68
   2  -9  12    2.16    1.95
  -2   9 -12   -0.39    2.46
   2  -8 -10   24.88    4.43
  -2   8  10   22.41    3.80
  -2   8  10   33.12    3.99
   2  -8 -10   22.36    4.25
  -2   8  10   26.84    3.94
   2  -8 -10   21.13    4.29
   2  -8  -9    0.42    2.57
   2  -8  -9    1.39    2.50
  -2   8   9    0.73    2.28
   2  -8  -9    1.66    2.81
  -2   8   9    4.16    2.22
  -2   8   9    7.60    2.31
   2  -8  -9    4.98    2.66
   2  -8  -8   19.68    3.69
  -2   8   8    7.85    2.63
   2  -8  -8    9.99    2.91
  -2   8   8   17.05    3.08
  -2   8   8   11.91    2.76
  -2   8   8   13.45    2.94
   2  -8  -8    8.98    3.00
   2  -8  -8   11.00    2.82
   2  -8  -8   10.38    3.03
  -2   8   7   36.67    4.27
   2  -8  -7   35.74    4.38
  -2   8   7   48.64    4.71
  -2   8   7   37.94    4.29
   2  -8  -7   49.05    5.03
  -2   8   7   35.42    4.04
   2  -8  -7   38.96    4.43
   2  -8  -7   41.01    4.68
  -2   8   6    3.24    1.99
   2  -8  -6    5.07    2.46
  -2   8   6    7.80    2.39
   2  -8  -6    2.35    1.94
  -2   8   6    5.44    1.97
  -2   8   6    5.38    2.26
  -2   8   6    3.47    2.08
   2  -8  -6    1.44    2.18
   2  -8  -6    4.63    2.35
  -2   8   5  289.21   13.87
   2  -8  -5  243.08   13.47
  -2   8   5  281.39   14.06
   2  -8  -5  236.85   13.25
  -2   8   5  246.77   13.06
  -2   8   5  247.63   13.41
  -2   8   5  241.34   13.38
   2  -8  -5  264.06   13.64
   2  -8  -5  258.60   13.71
   2  -8  -4   38.88    4.00
  -2   8   4   31.34    3.57
   2  -8  -4   28.29    3.46
  -2   8   4   29.98    3.57
  -2   8   4   30.56    3.44
  -2   8   4   23.39    3.26
  -2   8   4   30.45    3.11
   2  -8  -4   27.51    3.47
   2  -8  -4   29.12    3.68
   2  -8  -3   51.43    4.11
   2  -8  -3   53.55    4.53
  -2   8   3   55.35    4.48
  -2   8   3   54.63    4.55
   2  -8  -3   51.22    4.44
  -2   8   3   46.56    4.24
  -2   8   3   51.52    4.09
  -2   8   3   53.80    4.37
  -2   8   3   53.18    4.29
   2  -8  -3   53.44    4.58
   2  -8  -2  136.34    7.49
  -2   8   2  124.20    7.73
   2  -8  -2  130.27    7.66
   2  -8  -2  139.52    7.94
  -2   8   2  132.64    7.91
   2  -8  -2  128.58    7.22
  -2   8   2  126.30    7.29
  -2   8   2  123.57    7.61
  -2   8   2  125.58    7.70
   2  -8  -2  123.24    7.70
  -2   8   2  126.61    7.52
   2  -8  -1   56.70    4.41
   2  -8  -1   57.53    4.41
  -2   8   1   61.45    4.63
   2  -8  -1   63.08    4.73
  -2   8   1   58.89    4.65
   2  -8  -1   56.50    4.18
  -2   8   1   54.22    3.99
  -2   8   1   50.58    4.28
  -2   8   1   53.58    4.32
   2  -8  -1   53.49    4.39
  -2   8   1   56.12    4.36
   2  -8   0  449.72   19.95
   2  -8   0  431.34   19.83
  -2   8   0  430.81   20.19
   2  -8   0  438.48   20.15
  -2   8   0  455.48   20.34
  -2   8   0  423.22   19.83
  -2   8   0  425.41   19.43
   2  -8   0  434.20   19.72
  -2   8   0  419.39   20.09
   2  -8   0  427.55   19.92
  -2   8   0  435.28   19.86
   2  -8   0  400.17   19.18
   2  -8   1   82.33    5.41
  -2   8  -1   75.16    5.33
   2  -8   1   74.66    5.10
  -2   8  -1   85.29    5.53
   2  -8   1   77.08    5.30
   2  -8   1   80.86    5.20
  -2   8  -1   80.10    5.21
  -2   8  -1   72.89    5.29
   2  -8   1   84.45    5.22
   2  -8   1   78.75    4.92
  -2   8  -1   73.36    5.17
   2  -8   2    3.11    1.44
   2  -8   2    2.18    1.73
  -2   8  -2    4.66    1.66
   2  -8   2    3.61    1.24
  -2   8  -2    3.90    1.60
   2  -8   2    4.52    1.80
  -2   8  -2    3.92    1.75
   2  -8   2    3.86    1.64
   2  -8   2    5.16    1.57
  -2   8  -2    2.69    1.41
  -2   8  -2    4.73    1.64
   2  -8   2    4.57    1.51
   2  -8   3   10.27    2.09
  -2   8  -3    9.05    2.08
   2  -8   3   10.44    1.94
  -2   8  -3    8.92    1.99
   2  -8   3   10.61    2.09
  -2   8  -3   11.13    2.16
   2  -8   3    9.68    2.16
   2  -8   3   10.61    1.91
  -2   8  -3    9.57    1.90
   2  -8   3   12.74    2.00
  -2   8  -3   12.95    2.06
   2  -8   4   37.49    3.07
   2  -8   4   38.18    3.45
  -2   8  -4   30.13    3.43
   2  -8   4   36.27    3.21
   2  -8   4   39.69    3.30
  -2   8  -4   38.01    3.44
  -2   8  -4   30.60    3.44
  -2   8  -4   37.48    3.48
   2  -8   4   37.12    3.53
  -2   8  -4   33.34    3.25
   2  -8   4   40.85    3.46
  -2   8  -5    1.48    1.73
   2  -8   5    0.20    1.66
   2  -8   5   -0.18    1.47
   2  -8   5   -0.60    1.46
  -2   8  -5    1.39    1.56
  -2   8  -5   -0.97    1.57
   2  -8   5    1.65    1.62
  -2   8  -5    0.20    1.44
  -2   8  -5   -1.05    1.75
   2  -8   5    0.21    1.47
   2  -8   6    6.60    1.77
   2  -8   6    8.66    2.06
  -2   8  -6    6.75    2.08
   2  -8   6    9.84    2.09
  -2   8  -6    6.28    2.10
   2  -8   6   11.09    2.23
  -2   8  -6    8.47    2.28
  -2   8  -6    7.16    1.96
  -2   8  -6   13.58    2.17
   2  -8   6   10.32    2.09
   2  -8   7   13.06    2.40
  -2   8  -7   15.43    2.78
   2  -8   7   15.20    2.53
  -2   8  -7   10.21    2.51
  -2   8  -7   17.23    2.97
   2  -8   7   12.31    2.39
  -2   8  -7   12.82    2.50
   2  -8   7   15.55    2.50
   2  -8   8   29.14    3.44
  -2   8  -8   27.33    3.66
   2  -8   8   31.65    3.42
  -2   8  -8   30.71    3.64
  -2   8  -8   36.60    4.05
   2  -8   8   31.93    3.45
   2  -8   9   14.98    2.68
  -2   8  -9    8.19    2.88
  -2   8  -9   11.03    2.54
   2  -8   9   10.64    2.59
  -2   8  -9   14.82    2.93
   2  -8   9   13.48    2.57
   2  -8  10    0.28    1.77
   2  -8  10    1.97    1.73
  -2   8 -10   -2.03    2.26
  -2   8 -10   -0.31    2.10
   2  -8  10    2.19    1.94
  -2   8 -10    0.34    2.10
   2  -8  10    1.58    1.88
   2  -8  11    1.20    1.93
   2  -8  11    2.40    1.61
  -2   8 -11    2.51    2.29
   2  -8  11    4.57    2.10
  -2   8 -11    1.32    2.17
  -2   8 -11    0.72    2.31
   2  -8  11    0.54    1.92
   2  -8  12    2.23    2.19
   2  -8  12    1.44    1.92
  -2   8 -12    1.14    2.34
  -2   8 -12   -0.76    2.15
   2  -8  12    3.25    2.13
  -2   8 -12    0.69    2.09
   2  -7 -11    1.30    2.67
  -2   7  11    1.38    2.00
   2  -7 -10   13.60    3.24
  -2   7  10    9.75    2.84
  -2   7  10   14.06    2.93
   2  -7 -10   13.70    3.57
  -2   7  10    8.01    2.68
   2  -7 -10   11.95    3.21
   2  -7  -9   -0.39    2.40
   2  -7  -9    2.59    2.29
  -2   7   9    3.09    2.24
   2  -7  -9    2.72    2.57
  -2   7   9    4.30    2.10
  -2   7   9    1.98    2.01
   2  -7  -9    2.16    2.62
   2  -7  -8   31.97    4.34
   2  -7  -8   30.93    4.04
  -2   7   8   30.85    3.86
  -2   7   8   29.48    3.95
   2  -7  -8   28.52    4.04
  -2   7   8   29.30    3.68
  -2   7   8   30.37    3.63
   2  -7  -8   29.28    3.99
   2  -7  -8   33.88    3.96
  -2   7   7    0.28    1.86
   2  -7  -7    1.44    2.12
  -2   7   7    1.22    1.84
  -2   7   7   -0.86    1.73
  -2   7   7    0.53    1.49
   2  -7  -7    1.00    2.06
   2  -7  -7   -0.27    2.03
   2  -7  -7    1.83    2.21
   2  -7  -6    8.09    2.45
  -2   7   6    9.07    2.18
   2  -7  -6    7.91    2.21
  -2   7   6    9.99    2.39
  -2   7   6    6.40    2.02
  -2   7   6    7.84    2.05
  -2   7   6    7.78    2.17
   2  -7  -6    8.58    2.31
   2  -7  -6   11.47    2.64
   2  -7  -5   51.61    4.53
  -2   7   5   52.69    4.44
   2  -7  -5   42.91    4.09
  -2   7   5   51.04    4.42
  -2   7   5   42.27    4.03
  -2   7   5   47.29    4.00
  -2   7   5   54.58    4.42
   2  -7  -5   44.60    4.24
   2  -7  -5   48.47    4.39
   2  -7  -4   49.10    3.72
  -2   7   4   48.58    4.22
   2  -7  -4   51.72    4.27
   2  -7  -4   43.08    4.06
  -2   7   4   51.87    4.31
  -2   7   4   47.26    4.00
  -2   7   4   47.73    3.95
  -2   7   4   49.29    4.14
   2  -7  -4   56.89    4.42
   2  -7  -4   36.57    4.03
   2  -7  -3   25.31    2.66
   2  -7  -3   21.87    2.84
  -2   7   3   19.63    2.70
   2  -7  -3   23.73    2.95
  -2   7   3   22.85    2.85
  -2   7   3   21.58    2.68
  -2   7   3   25.00    2.78
  -2   7   3   26.88    2.73
   2  -7  -3   22.18    2.31
  -2   7   3   24.70    2.70
   2  -7  -3   24.49    2.91
   2  -7  -2   -0.79    1.66
   2  -7  -2    0.17    1.38
  -2   7   2    0.21    1.40
  -2   7   2    1.97    1.46
   2  -7  -2    0.61    1.50
  -2   7   2    1.21    1.30
  -2   7   2    1.20    1.17
   2  -7  -2    0.75    1.17
  -2   7   2    0.20    1.41
   2  -7  -2   -0.20    1.52
  -2   7   2    1.85    1.26
   2  -7  -1    5.24    1.61
   2  -7  -1    5.84    1.70
  -2   7   1    6.96    1.76
  -2   7   1    3.30    1.40
   2  -7  -1    6.28    1.73
  -2   7   1    6.17    1.74
  -2   7   1    6.17    1.45
   2  -7  -1    5.58    1.54
  -2   7   1    8.04    1.75
  -2   7   1    4.87    1.48
   2  -7  -1    4.65    1.66
   2  -7  -1    6.33    1.28
  -2   7   0    1.55    1.46
   2  -7   0    1.32    1.22
   2  -7   0   -0.34    1.39
  -2   7   0    1.39    1.29
   2  -7   0    1.49    1.51
   2  -7   0    1.60    1.30
  -2   7   0   -0.19    1.41
  -2   7   0    1.18    1.08
  -2   7   0    0.33    1.19
   2  -7   0    2.40    1.44
   2  -7   0    0.38    1.07
  -2   7   0    0.18    1.24
   2  -7   1    9.46    1.64
  -2   7  -1   11.34    1.91
   2  -7   1   10.69    1.90
   2  -7   1    7.35    1.37
   2  -7   1   10.46    1.85
  -2   7  -1    5.01    1.45
  -2   7  -1    8.65    1.51
  -2   7  -1    6.18    1.61
   2  -7   1    6.26    1.71
   2  -7   1    7.36    1.51
  -2   7  -1    7.31    1.51
   2  -7   1    8.84    1.66
  -2   7  -1    7.66    1.64
   2  -7   2   37.45    2.97
   2  -7   2   43.66    3.39
   2  -7   2   38.28    2.73
  -2   7  -2   33.17    3.25
  -2   7  -2   37.92    3.38
   2  -7   2   38.38    3.18
   2  -7   2   40.12    3.00
  -2   7  -2   41.16    3.32
  -2   7  -2   38.35    2.91
  -2   7  -2   37.21    3.27
   2  -7   2   40.28    3.32
   2  -7   2   39.45    3.05
  -2   7  -2   40.14    3.19
   2  -7   2   33.47    3.01
   2  -7   3    8.40    1.45
   2  -7   3    7.01    1.44
  -2   7  -3    5.40    1.72
   2  -7   3    6.35    1.74
   2  -7   3    5.16    1.42
   2  -7   3    4.67    1.52
  -2   7  -3    5.65    1.61
  -2   7  -3    7.84    1.83
  -2   7  -3    8.34    1.49
   2  -7   3    6.78    1.68
  -2   7  -3    5.97    1.62
   2  -7   3    9.20    1.53
  -2   7  -3    7.11    1.64
   2  -7   3    9.18    1.70
   2  -7   4   41.10    3.14
   2  -7   4   38.25    3.24
  -2   7  -4   47.52    3.78
  -2   7  -4   35.93    3.35
   2  -7   4   39.40    3.22
   2  -7   4   36.53    3.02
  -2   7  -4   45.62    3.50
  -2   7  -4   32.50    3.45
   2  -7   4   34.89    3.42
  -2   7  -4   38.74    3.11
   2  -7   4   40.20    3.38
  -2   7  -4   36.12    3.21
   2  -7   5  153.66    8.10
   2  -7   5  151.29    8.06
  -2   7  -5  143.18    8.47
   2  -7   5  139.51    8.09
  -2   7  -5  155.09    8.49
   2  -7   5  156.32    8.19
  -2   7  -5  146.59    8.25
  -2   7  -5  145.66    8.45
   2  -7   5  152.22    8.16
  -2   7  -5  139.35    7.98
   2  -7   6    3.83    1.57
   2  -7   6    3.09    1.34
   2  -7   6    1.34    1.46
  -2   7  -6    2.40    1.75
   2  -7   6    2.59    1.58
  -2   7  -6    2.49    1.72
  -2   7  -6    1.42    1.59
   2  -7   6    2.97    1.54
  -2   7  -6    1.55    1.47
  -2   7  -6    1.29    1.69
   2  -7   6    2.82    1.66
   2  -7   7   -0.64    1.58
   2  -7   7    0.54    1.30
  -2   7  -7   -1.03    1.88
  -2   7  -7    1.70    1.96
   2  -7   7    2.79    1.64
   2  -7   7    0.19    1.36
  -2   7  -7    2.83    1.72
  -2   7  -7    1.62    1.62
  -2   7  -7    3.34    1.63
   2  -7   7    2.35    1.59
   2  -7   8   73.14    5.35
  -2   7  -8   72.42    5.89
   2  -7   8   69.11    5.06
   2  -7   8   74.43    5.41
  -2   7  -8   71.82    5.67
  -2   7  -8   72.49    5.73
  -2   7  -8   75.05    5.63
   2  -7   8   75.50    5.37
   2  -7   9    4.83    1.87
  -2   7  -9    1.21    2.13
   2  -7   9    4.49    2.08
   2  -7   9    2.45    1.94
  -2   7  -9    3.68    2.14
  -2   7  -9    4.86    2.33
   2  -7   9    5.89    2.06
  -2   7  -9    1.36    2.07
   2  -7  10   24.61    3.41
   2  -7  10   25.74    3.31
  -2   7 -10   29.33    3.79
   2  -7  10   25.54    3.32
  -2   7 -10   27.94    3.61
  -2   7 -10   29.11    3.88
   2  -7  10   26.68    3.33
   2  -7  11   -1.17    2.06
  -2   7 -11    1.05    2.28
   2  -7  11    0.81    1.67
  -2   7 -11   -1.75    2.44
   2  -7  11    2.16    1.67
  -2   7 -11   -2.27    2.38
   2  -7  12    5.55    2.17
   2  -7  12    3.19    2.09
  -2   7 -12    3.76    2.49
  -2   7 -12    6.40    2.70
  -2   7 -12   -0.35    2.23
   2  -7  12    3.93    2.01
   2  -7  13    6.17    2.33
  -2   7 -13    6.23    2.90
  -2   7 -13    4.78    2.70
  -2   6  12    2.27    2.17
   2  -6 -11   -1.23    2.96
  -2   6  11    0.31    1.95
  -2   6  11    0.72    2.05
  -2   6  11    1.40    2.05
   2  -6 -11    1.67    2.73
  -2   6  11    3.36    2.22
   2  -6 -11    3.92    2.88
   2  -6 -10   -1.55    2.33
  -2   6  10    1.99    1.80
  -2   6  10    2.38    2.32
  -2   6  10    8.60    2.34
   2  -6 -10   -0.39    2.32
  -2   6  10    1.58    1.83
   2  -6 -10    2.19    2.49
   2  -6  -9    0.72    2.27
   2  -6  -9   -1.79    2.26
  -2   6   9    2.88    1.77
  -2   6   9   -0.32    1.90
   2  -6  -9   -2.52    2.51
  -2   6   9    0.29    2.01
  -2   6   9    0.62    1.79
   2  -6  -9   -1.34    2.35
   2  -6  -8   -0.67    2.15
   2  -6  -8    1.12    1.94
  -2   6   8    0.90    1.78
  -2   6   8   -0.24    1.60
  -2   6   8    1.09    1.87
   2  -6  -8    1.66    2.13
  -2   6   8   -1.15    1.84
   2  -6  -8    0.26    1.84
  -2   6   8   -0.22    1.46
   2  -6  -8    1.53    2.05
  -2   6   7   -0.52    1.68
   2  -6  -7    1.04    1.83
  -2   6   7    0.22    1.59
  -2   6   7   -0.84    1.80
  -2   6   7   -0.25    1.58
  -2   6   7   -0.80    1.87
   2  -6  -7   -0.30    1.94
   2  -6  -7    0.49    1.66
  -2   6   7    0.59    1.36
   2  -6  -7    0.28    1.76
  -2   6   6    2.39    1.56
   2  -6  -6    1.21    1.84
  -2   6   6    1.18    1.33
   2  -6  -6   -0.20    1.50
  -2   6   6   -0.26    1.49
  -2   6   6    0.74    1.64
  -2   6   6    0.23    1.60
  -2   6   6    0.23    1.36
   2  -6  -6   -0.83    1.77
   2  -6  -6    2.28    1.81
   2  -6  -6    0.46    1.72
  -2   6   6   -0.35    1.18
  -2   6   5   77.39    5.40
   2  -6  -5   82.83    5.59
  -2   6   5   74.20    4.96
  -2   6   5   91.85    5.75
   2  -6  -5   73.18    5.14
  -2   6   5   83.06    5.33
  -2   6   5   75.53    5.32
  -2   6   5   78.32    5.27
   2  -6  -5   75.20    5.31
  -2   6   5   70.78    4.70
   2  -6  -5   67.56    5.33
   2  -6  -4    6.12    1.76
  -2   6   4    6.93    1.73
   2  -6  -4    4.97    1.38
  -2   6   4    3.98    1.58
   2  -6  -4    8.55    2.00
  -2   6   4    6.89    1.51
  -2   6   4    4.55    1.56
  -2   6   4    7.03    1.90
  -2   6   4    5.91    1.63
   2  -6  -4    5.53    1.81
  -2   6   4    5.30    1.34
   2  -6  -4    6.03    1.87
   2  -6  -3    1.68    1.36
  -2   6   3    0.57    1.30
   2  -6  -3    1.01    1.17
  -2   6   3    2.05    1.37
  -2   6   3    0.28    1.02
   2  -6  -3    1.10    1.44
  -2   6   3    0.73    1.20
  -2   6   3    0.17    1.19
  -2   6   3    1.33    1.38
   2  -6  -3    2.42    1.18
   2  -6  -3    0.19    1.40
  -2   6   3    3.07    1.33
  -2   6   3    0.91    0.93
   2  -6  -2  178.14    8.65
  -2   6   2  165.75    8.84
   2  -6  -2  185.59    8.95
   2  -6  -2  176.66    8.89
  -2   6   2  162.77    8.29
  -2   6   2  175.41    9.04
  -2   6   2  173.99    8.67
   2  -6  -2  175.45    8.40
  -2   6   2  165.42    8.82
  -2   6   2  165.09    8.74
   2  -6  -2  175.21    8.89
  -2   6   2  152.48    7.93
  -2   6   2  165.22    8.64
  -2   6   1  182.62    9.39
   2  -6  -1  183.14    9.11
   2  -6  -1  185.35    9.18
   2  -6  -1  196.57    9.45
  -2   6   1  180.86    8.69
  -2   6   1  182.01    9.39
  -2   6   1  190.88    9.14
  -2   6   1  182.67    9.31
   2  -6  -1  187.62    9.00
  -2   6   1  193.77    9.41
   2  -6  -1  177.52    8.57
  -2   6   1  174.37    9.04
  -2   6   1  167.22    8.35
   2  -6  -1  194.84    9.33
   2  -6   0   64.96    4.00
  -2   6   0   60.76    4.18
   2  -6   0   61.00    4.06
   2  -6   0   57.60    4.14
  -2   6   0   61.15    4.18
   2  -6   0   58.15    3.47
  -2   6   0   60.31    3.55
  -2   6   0   60.34    3.86
  -2   6   0   59.35    4.02
   2  -6   0   62.54    4.00
  -2   6   0   66.89    4.24
   2  -6   0   63.88    3.74
   2  -6   0   62.56    4.07
  -2   6   0   57.54    3.91
  -2   6   0   58.85    3.29
   2  -6   1  628.38   26.33
   2  -6   1  601.23   26.77
  -2   6  -1  606.18   27.20
   2  -6   1  619.92   27.10
   2  -6   1  630.89   27.13
  -2   6  -1  636.89   27.34
  -2   6  -1  632.97   26.46
   2  -6   1  610.15   26.58
  -2   6  -1  634.85   27.17
  -2   6  -1  623.76   26.82
   2  -6   1  632.05   27.00
  -2   6  -1  613.22   27.19
   2  -6   1  629.25   26.80
  -2   6  -1  598.57   26.16
  -2   6  -1  609.01   26.92
   2  -6   1  604.61   26.85
   2  -6   2  159.72    7.67
   2  -6   2  145.43    7.66
  -2   6  -2  161.67    8.33
   2  -6   2  149.73    8.11
   2  -6   2  163.79    8.07
  -2   6  -2  162.19    8.37
   2  -6   2  156.19    7.86
  -2   6  -2  159.08    7.58
  -2   6  -2  159.29    7.95
   2  -6   2  162.07    8.14
  -2   6  -2  158.15    8.33
  -2   6  -2  167.80    8.36
   2  -6   2  158.24    7.82
  -2   6  -2  156.27    7.99
  -2   6  -2  157.42    7.38
   2  -6   2  157.13    8.01
   2  -6   3   46.72    3.38
   2  -6   3   41.69    3.05
   2  -6   3   39.71    2.81
  -2   6  -3   39.45    3.39
   2  -6   3   44.20    2.79
   2  -6   3   43.11    3.16
  -2   6  -3   43.74    2.93
  -2   6  -3   49.22    3.62
   2  -6   3   47.34    3.27
  -2   6  -3   45.74    3.44
  -2   6  -3   49.94    3.36
  -2   6  -3   42.52    3.37
   2  -6   3   46.43    3.36
   2  -6   3   44.87    2.96
   2  -6   3   43.67    3.26
  -2   6  -3   45.11    3.28
   2  -6   4   18.10    1.98
   2  -6   4   16.38    2.00
  -2   6  -4   12.64    2.10
   2  -6   4   15.48    1.68
   2  -6   4   17.79    2.02
  -2   6  -4   13.17    2.09
   2  -6   4   12.63    1.72
  -2   6  -4   11.18    1.70
  -2   6  -4   13.48    2.15
  -2   6  -4   17.26    2.03
   2  -6   4   18.46    2.22
  -2   6  -4   19.32    2.22
  -2   6  -4   13.01    1.94
   2  -6   4   20.29    2.23
   2  -6   5    2.80    1.22
   2  -6   5    4.73    1.51
  -2   6  -5    3.47    1.58
   2  -6   5    3.77    1.38
   2  -6   5    2.02    1.40
  -2   6  -5    3.54    1.54
  -2   6  -5    3.96    1.34
  -2   6  -5    3.84    1.53
  -2   6  -5    4.41    1.55
   2  -6   5    3.50    1.46
  -2   6  -5    3.56    1.37
  -2   6  -5    6.44    1.82
   2  -6   5    5.46    1.57
   2  -6   6  140.01    7.16
  -2   6  -6  130.87    7.80
   2  -6   6  135.60    7.25
   2  -6   6  130.77    7.45
   2  -6   6  132.81    7.53
  -2   6  -6  137.64    7.81
  -2   6  -6  143.17    7.97
   2  -6   6  132.04    7.33
   2  -6   6  126.21    6.96
  -2   6  -6  127.07    7.41
  -2   6  -6  141.62    7.84
   2  -6   6  130.08    7.47
  -2   6  -6  137.09    7.48
  -2   6  -7   19.96    2.91
   2  -6   7   24.71    2.74
   2  -6   7   15.40    2.36
   2  -6   7   18.18    2.47
  -2   6  -7   18.56    2.73
  -2   6  -7   17.69    2.80
  -2   6  -7   21.75    2.74
   2  -6   7   21.20    2.45
   2  -6   7   17.14    2.20
  -2   6  -7   15.76    2.43
  -2   6  -7   23.71    2.94
   2  -6   7   22.05    2.61
   2  -6   8   90.54    5.77
   2  -6   8   82.76    5.83
  -2   6  -8   85.71    6.22
  -2   6  -8   83.96    6.11
[truncated: 1,270,711 more chars]
